# Supplementary material for: Ethyl 3-(4-fluoro­phen­yl)-6-methyl-4-oxo-2-(1-cyclohexylamino)-3,4-dihydro­furo[2,3-d]pyrimidine-5-carboxyl­ate
Source: Acta Crystallogr Sect E Struct Rep Online. 2007 Dec 21;64(Pt 1):o311–2. doi: 10.1107/S1600536807066780 (PMC2915357; doi:10.1107/S1600536807066780)
Supplement: Supplementary file 1 [file e-64-0o311-sup1.cif]

##############################################################################
###                                                                        ###
###        Electronic paper (Acta Crystallographica Section E)             ###
###                                                                        ###
##############################################################################
#                                                                            #
# This CIF contains the data in a paper accepted for publication in Acta     #
# Crystallographica Section E. It conforms to the requirements of Notes      #
# for Authors for Section E, and has been peer reviewed under the auspices   #
# of the IUCr Commission on Journals.                                        #
#                                                                            #
# Full details of the Crystallographic Information File format               #
# are given in the paper "The Crystallographic Information File (CIF):       #
# a New Standard Archive File for Crystallography" by S. R. Hall, F. H.      #
# Allen and I. D. Brown [Acta Cryst. (1991), A47, 655-685].                  #
#                                                                            #
# The current version of the core CIF dictionary is obtainable from          #
# ftp://ftp.iucr.org/pub/cif_core.dic. The current version number is 2.1.    #
#                                                                            #
# Software is freely available for graphical display of the structure(s) in  #
# this CIF.  For information consult the CIF home page http://www.iucr.org/  #
# cif/home.html                                                              #
#                                                                            #
##############################################################################
                                             
data_I
_audit_creation_method     SHELXL-97
_chemical_name_systematic
;
Ethyl 3-(4-fluorophenyl)-6-methyl-4-oxo-
2-(1-cyclohexylamino)-3,4-dihydrofuro[2,3-d]pyrimidine-5-carboxylate
;
_chemical_name_common     ?
_chemical_formula_moiety     'C22 H24 F N3 O4'
_chemical_formula_sum     'C22 H24 F N3 O4'
_chemical_formula_iupac     'C22 H24 F N3 O4'
_chemical_formula_weight     413.44
_chemical_melting_point     ?
_symmetry_cell_setting     triclinic
_symmetry_space_group_name_H-M     'P -1'
_symmetry_space_group_name_Hall     '-P 1'
loop_
    _symmetry_equiv_pos_as_xyz
    'x, y, z'
    '-x, -y, -z'
_cell_length_a     9.2051(8)
_cell_length_b     10.7957(9)
_cell_length_c     11.6601(10)
_cell_angle_alpha     106.6810(10)
_cell_angle_beta     100.417(2)
_cell_angle_gamma     101.550(2)
_cell_volume     1051.85(16)
_cell_formula_units_Z     2
_cell_measurement_reflns_used     1930
_cell_measurement_theta_min     2.27
_cell_measurement_theta_max     22.73
_cell_measurement_temperature     291(2)
_exptl_crystal_description     block
_exptl_crystal_colour     colourless
_exptl_crystal_size_max     0.30
_exptl_crystal_size_mid     0.30
_exptl_crystal_size_min     0.20
_exptl_crystal_density_diffrn     1.305
_exptl_crystal_density_meas     ?
_exptl_crystal_density_method     'not measured'
_exptl_crystal_F_000     436
_exptl_absorpt_coefficient_mu     0.097
_exptl_absorpt_correction_type     multi-scan
_exptl_absorpt_process_details     '(SADABS; Sheldrick, 2003)'
_exptl_absorpt_correction_T_min     0.9716
_exptl_absorpt_correction_T_max     0.9809
_exptl_special_details
;
;
_diffrn_ambient_temperature     291(2)
_diffrn_radiation_type     MoK\a
_diffrn_radiation_wavelength     0.71073
_diffrn_radiation_source     'fine-focus sealed tube'
_diffrn_radiation_monochromator     graphite
_diffrn_measurement_device_type     'Bruker SMART 4K CCD area-detector'
_diffrn_measurement_method     '\f and \w'
_diffrn_detector_area_resol_mean     ?
_diffrn_reflns_number     10785
_diffrn_reflns_av_R_equivalents     0.0361
_diffrn_reflns_av_sigmaI/netI     0.0518
_diffrn_reflns_theta_min     1.89
_diffrn_reflns_theta_max     26.99
_diffrn_reflns_theta_full     26.99
_diffrn_measured_fraction_theta_max     0.981
_diffrn_measured_fraction_theta_full     0.981
_diffrn_reflns_limit_h_min     -11
_diffrn_reflns_limit_h_max     11
_diffrn_reflns_limit_k_min     -13
_diffrn_reflns_limit_k_max     13
_diffrn_reflns_limit_l_min     -14
_diffrn_reflns_limit_l_max     14
_diffrn_standards_number     ?
_diffrn_standards_interval_count     ?
_diffrn_standards_interval_time     ?
_diffrn_standards_decay_%     ?
_refine_special_details
;
 Refinement of F^2^ against ALL reflections.  The weighted R-factor wR and
 goodness of fit S are based on F^2^, conventional R-factors R are based
 on F, with F set to zero for negative F^2^. The threshold expression of
 F^2^ > 2sigma(F^2^) is used only for calculating R-factors(gt) etc. and is
 not relevant to the choice of reflections for refinement.  R-factors based
 on F^2^ are statistically about twice as large as those based on F, and R-
 factors based on ALL data will be even larger.
;
_reflns_number_total     4505
_reflns_number_gt     2941
_reflns_threshold_expression     I>2\s(I)
_refine_ls_structure_factor_coef     Fsqd
_refine_ls_matrix_type     full
_refine_ls_R_factor_all     0.1020
_refine_ls_R_factor_gt     0.0655
_refine_ls_wR_factor_gt     0.1584
_refine_ls_wR_factor_ref     0.1815
_refine_ls_goodness_of_fit_ref     1.087
_refine_ls_restrained_S_all     1.087
_refine_ls_number_reflns     4505
_refine_ls_number_parameters     276
_refine_ls_number_restraints     0
_refine_ls_hydrogen_treatment     mixed
_refine_ls_weighting_scheme     calc
_refine_ls_weighting_details
          'calc w=1/[\s^2^(Fo^2^)+(0.084P)^2^+0.0618P] where P=(Fo^2^+2Fc^2^)/3'
_atom_sites_solution_hydrogens     geom
_atom_sites_solution_primary     direct
_atom_sites_solution_secondary     difmap
_refine_ls_shift/su_max     0.001
_refine_ls_shift/su_mean     0.000
_refine_diff_density_max     0.269
_refine_diff_density_min     -0.205
_refine_ls_extinction_method     none
_refine_ls_extinction_coef     ?
loop_
    _atom_type_symbol
    _atom_type_description
    _atom_type_scat_dispersion_real
    _atom_type_scat_dispersion_imag
    _atom_type_scat_source
    'C' 'C' 0.0033 0.0016
                         'International Tables Vol C Tables 4.2.6.8 and 6.1.1.4'
    'H' 'H' 0.0000 0.0000
                         'International Tables Vol C Tables 4.2.6.8 and 6.1.1.4'
    'N' 'N' 0.0061 0.0033
                         'International Tables Vol C Tables 4.2.6.8 and 6.1.1.4'
    'O' 'O' 0.0106 0.0060
                         'International Tables Vol C Tables 4.2.6.8 and 6.1.1.4'
    'F' 'F' 0.0171 0.0103
                         'International Tables Vol C Tables 4.2.6.8 and 6.1.1.4'
_computing_data_collection     'SMART (Bruker, 2001)'
_computing_cell_refinement     'SAINT-Plus (Bruker, 2001)'
_computing_data_reduction     'SAINT-Plus (Bruker, 2001)'
_computing_structure_solution     'SHELXS97 (Sheldrick, 1997)'
_computing_structure_refinement     'SHELXL97 (Sheldrick, 1997)'
_computing_molecular_graphics     'PLATON (Spek, 2003)'
_computing_publication_material     'SHELXTL (Sheldrick, 2001)'
loop_
    _atom_site_type_symbol
    _atom_site_label
    _atom_site_fract_x
    _atom_site_fract_y
    _atom_site_fract_z
    _atom_site_U_iso_or_equiv
    _atom_site_adp_type
    _atom_site_calc_flag
    _atom_site_refinement_flags
    _atom_site_occupancy
    _atom_site_disorder_assembly
    _atom_site_disorder_group
    C C1 0.3069(4) 1.3641(3) 0.4580(4) 0.0893(11) Uani d . 1 . .
    H H1A 0.2011 1.3243 0.4505 0.134 Uiso calc R 1 . .
    H H1B 0.3160 1.4451 0.4379 0.134 Uiso calc R 1 . .
    H H1C 0.3651 1.3846 0.5413 0.134 Uiso calc R 1 . .
    C C2 0.3654(4) 1.2701(3) 0.3728(3) 0.0611(8) Uani d . 1 . .
    H H2A 0.3083 1.2498 0.2881 0.073 Uiso calc R 1 . .
    H H2B 0.4726 1.3091 0.3800 0.073 Uiso calc R 1 . .
    C C3 0.3773(3) 1.0444(2) 0.3310(2) 0.0405(6) Uani d . 1 . .
    C C4 0.3423(3) 0.9266(2) 0.37091(19) 0.0382(5) Uani d . 1 . .
    C C5 0.3652(3) 0.8068(3) 0.3117(2) 0.0436(6) Uani d . 1 . .
    C C6 0.4214(4) 0.7543(3) 0.2014(2) 0.0621(8) Uani d . 1 . .
    H H6A 0.4101 0.8081 0.1494 0.093 Uiso calc R 1 . .
    H H6B 0.3631 0.6632 0.1563 0.093 Uiso calc R 1 . .
    H H6C 0.5276 0.7573 0.2269 0.093 Uiso calc R 1 . .
    C C7 0.2826(2) 0.9094(2) 0.47482(18) 0.0346(5) Uani d . 1 . .
    C C8 0.2770(3) 0.7808(2) 0.46902(19) 0.0388(5) Uani d . 1 . .
    C C9 0.2328(3) 0.9897(2) 0.5730(2) 0.0404(6) Uani d . 1 . .
    C C10 0.1892(3) 0.7846(2) 0.6342(2) 0.0402(6) Uani d . 1 . .
    C C11 0.1584(3) 0.9935(2) 0.76523(19) 0.0372(5) Uani d . 1 . .
    C C12 0.0208(3) 1.0263(2) 0.7601(2) 0.0433(6) Uani d . 1 . .
    H H12 -0.0514 1.0000 0.6847 0.052 Uiso calc R 1 . .
    C C13 -0.0090(3) 1.0983(3) 0.8672(2) 0.0486(6) Uani d . 1 . .
    H H13 -0.1013 1.1213 0.8653 0.058 Uiso calc R 1 . .
    C C14 0.0991(3) 1.1353(2) 0.9765(2) 0.0480(6) Uani d . 1 . .
    C C15 0.2366(3) 1.1045(3) 0.9847(2) 0.0512(7) Uani d . 1 . .
    H H15 0.3080 1.1311 1.0605 0.061 Uiso calc R 1 . .
    C C16 0.2661(3) 1.0329(2) 0.8772(2) 0.0442(6) Uani d . 1 . .
    H H16 0.3591 1.0110 0.8798 0.053 Uiso calc R 1 . .
    C C17 0.1711(3) 0.6040(2) 0.7262(2) 0.0482(6) Uani d . 1 . .
    H H17 0.1861 0.5517 0.6475 0.058 Uiso calc R 1 . .
    C C18 0.0384(3) 0.5200(3) 0.7535(3) 0.0711(9) Uani d . 1 . .
    H H18A -0.0525 0.4956 0.6862 0.085 Uiso calc R 1 . .
    H H18B 0.0175 0.5719 0.8286 0.085 Uiso calc R 1 . .
    C C19 0.0750(4) 0.3927(3) 0.7692(3) 0.0855(11) Uani d . 1 . .
    H H19A -0.0089 0.3431 0.7918 0.103 Uiso calc R 1 . .
    H H19B 0.0843 0.3362 0.6910 0.103 Uiso calc R 1 . .
    C C22 0.3165(3) 0.6368(3) 0.8250(3) 0.0721(9) Uani d . 1 . .
    H H22A 0.3063 0.6937 0.9027 0.087 Uiso calc R 1 . .
    H H22B 0.4009 0.6863 0.8028 0.087 Uiso calc R 1 . .
    C C21 0.3524(4) 0.5105(4) 0.8417(4) 0.0887(11) Uani d . 1 . .
    H H21A 0.3757 0.4594 0.7675 0.106 Uiso calc R 1 . .
    H H21B 0.4423 0.5356 0.9100 0.106 Uiso calc R 1 . .
    F F1 0.0682(2) 1.20612(17) 1.08220(14) 0.0762(5) Uani d . 1 . .
    N N1 0.1902(2) 0.91680(18) 0.65370(16) 0.0378(5) Uani d . 1 . .
    N N2 0.2326(2) 0.71226(19) 0.54199(17) 0.0446(5) Uani d . 1 . .
    N N3 0.1374(3) 0.7269(2) 0.71300(19) 0.0498(6) Uani d . 1 . .
    H H3 0.117(3) 0.781(3) 0.774(2) 0.060 Uiso d . 1 . .
    O O1 0.3480(2) 1.14890(17) 0.40502(15) 0.0509(5) Uani d . 1 . .
    O O2 0.4260(2) 1.04606(19) 0.24179(15) 0.0588(5) Uani d . 1 . .
    O O3 0.32637(19) 0.71581(16) 0.37123(14) 0.0467(4) Uani d . 1 . .
    O O4 0.2239(2) 1.10393(18) 0.59732(17) 0.0639(6) Uani d . 1 . .
    C C20 0.2211(4) 0.4244(3) 0.8669(3) 0.0785(10) Uani d . 1 . .
    H H20A 0.2073 0.4705 0.9472 0.094 Uiso calc R 1 . .
    H H20B 0.2447 0.3414 0.8694 0.094 Uiso calc R 1 . .
loop_
    _atom_site_aniso_label
    _atom_site_aniso_U_11
    _atom_site_aniso_U_22
    _atom_site_aniso_U_33
    _atom_site_aniso_U_12
    _atom_site_aniso_U_13
    _atom_site_aniso_U_23
    C1 0.116(3) 0.060(2) 0.113(3) 0.040(2) 0.051(2) 0.036(2)
    C2 0.078(2) 0.0520(18) 0.0698(18) 0.0230(15) 0.0288(15) 0.0349(15)
    C3 0.0412(13) 0.0461(15) 0.0371(12) 0.0116(11) 0.0116(10) 0.0170(11)
    C4 0.0408(13) 0.0407(14) 0.0353(11) 0.0116(11) 0.0115(10) 0.0144(10)
    C5 0.0492(15) 0.0439(15) 0.0394(12) 0.0130(12) 0.0139(11) 0.0143(11)
    C6 0.087(2) 0.0552(18) 0.0517(15) 0.0236(16) 0.0370(15) 0.0135(13)
    C7 0.0377(12) 0.0329(13) 0.0336(11) 0.0083(10) 0.0088(9) 0.0128(9)
    C8 0.0445(13) 0.0371(13) 0.0334(11) 0.0116(11) 0.0092(10) 0.0095(10)
    C9 0.0524(15) 0.0373(14) 0.0413(12) 0.0160(11) 0.0189(11) 0.0208(11)
    C10 0.0493(14) 0.0361(14) 0.0413(12) 0.0132(11) 0.0141(11) 0.0191(11)
    C11 0.0491(14) 0.0311(13) 0.0392(12) 0.0116(11) 0.0180(10) 0.0187(10)
    C12 0.0499(15) 0.0432(14) 0.0465(13) 0.0154(12) 0.0194(11) 0.0233(11)
    C13 0.0530(16) 0.0496(16) 0.0607(16) 0.0240(13) 0.0294(13) 0.0286(13)
    C14 0.0699(18) 0.0384(14) 0.0444(13) 0.0172(13) 0.0284(12) 0.0167(11)
    C15 0.0608(17) 0.0560(17) 0.0397(13) 0.0137(14) 0.0151(12) 0.0201(12)
    C16 0.0469(14) 0.0488(15) 0.0457(13) 0.0179(12) 0.0162(11) 0.0225(12)
    C17 0.0732(18) 0.0363(14) 0.0472(13) 0.0219(13) 0.0229(12) 0.0224(11)
    C18 0.066(2) 0.0461(17) 0.107(2) 0.0083(14) 0.0117(17) 0.0453(18)
    C19 0.094(3) 0.0490(19) 0.118(3) 0.0104(17) 0.013(2) 0.049(2)
    C22 0.064(2) 0.067(2) 0.094(2) 0.0068(16) 0.0143(17) 0.0515(18)
    C21 0.083(2) 0.095(3) 0.114(3) 0.033(2) 0.017(2) 0.072(2)
    F1 0.1084(14) 0.0745(12) 0.0571(9) 0.0383(10) 0.0431(9) 0.0164(8)
    N1 0.0501(12) 0.0334(11) 0.0378(9) 0.0148(9) 0.0169(8) 0.0176(8)
    N2 0.0613(13) 0.0339(11) 0.0444(11) 0.0145(10) 0.0197(10) 0.0164(9)
    N3 0.0759(16) 0.0355(13) 0.0520(12) 0.0212(11) 0.0302(11) 0.0228(10)
    O1 0.0728(12) 0.0399(10) 0.0524(10) 0.0168(9) 0.0321(9) 0.0228(8)
    O2 0.0806(14) 0.0645(13) 0.0517(10) 0.0286(10) 0.0368(10) 0.0311(9)
    O3 0.0627(11) 0.0374(10) 0.0440(9) 0.0158(8) 0.0218(8) 0.0128(8)
    O4 0.1135(16) 0.0423(11) 0.0695(12) 0.0402(11) 0.0578(11) 0.0346(9)
    C20 0.104(3) 0.070(2) 0.086(2) 0.032(2) 0.0246(19) 0.0550(19)
_geom_special_details
;
 All esds (except the esd in the dihedral angle between two l.s. planes)
 are estimated using the full covariance matrix.  The cell esds are taken
 into account individually in the estimation of esds in distances, angles
 and torsion angles; correlations between esds in cell parameters are only
 used when they are defined by crystal symmetry.  An approximate (isotropic)
 treatment of cell esds is used for estimating esds involving l.s. planes.
;
loop_
    _geom_bond_atom_site_label_1
    _geom_bond_atom_site_label_2
    _geom_bond_site_symmetry_2
    _geom_bond_distance
    _geom_bond_publ_flag
    C1 C2 . 1.463(4) ?
    C1 H1A . 0.9600 ?
    C1 H1B . 0.9600 ?
    C1 H1C . 0.9600 ?
    C2 O1 . 1.449(3) ?
    C2 H2A . 0.9700 ?
    C2 H2B . 0.9700 ?
    C3 O2 . 1.208(3) ?
    C3 O1 . 1.318(3) ?
    C3 C4 . 1.472(3) ?
    C4 C5 . 1.357(3) ?
    C4 C7 . 1.461(3) ?
    C5 O3 . 1.384(3) ?
    C5 C6 . 1.478(3) ?
    C6 H6A . 0.9600 ?
    C6 H6B . 0.9600 ?
    C6 H6C . 0.9600 ?
    C7 C8 . 1.361(3) ?
    C7 C9 . 1.432(3) ?
    C8 N2 . 1.343(3) ?
    C8 O3 . 1.362(3) ?
    C9 O4 . 1.207(3) ?
    C9 N1 . 1.446(3) ?
    C10 N2 . 1.313(3) ?
    C10 N3 . 1.352(3) ?
    C10 N1 . 1.377(3) ?
    C11 C12 . 1.378(3) ?
    C11 C16 . 1.383(3) ?
    C11 N1 . 1.442(3) ?
    C12 C13 . 1.375(3) ?
    C12 H12 . 0.9300 ?
    C13 C14 . 1.365(4) ?
    C13 H13 . 0.9300 ?
    C14 F1 . 1.363(3) ?
    C14 C15 . 1.365(4) ?
    C15 C16 . 1.377(3) ?
    C15 H15 . 0.9300 ?
    C16 H16 . 0.9300 ?
    C17 N3 . 1.464(3) ?
    C17 C22 . 1.505(4) ?
    C17 C18 . 1.509(4) ?
    C17 H17 . 0.9800 ?
    C18 C19 . 1.531(4) ?
    C18 H18A . 0.9700 ?
    C18 H18B . 0.9700 ?
    C19 C20 . 1.504(4) ?
    C19 H19A . 0.9700 ?
    C19 H19B . 0.9700 ?
    C22 C21 . 1.522(4) ?
    C22 H22A . 0.9700 ?
    C22 H22B . 0.9700 ?
    C21 C20 . 1.498(5) ?
    C21 H21A . 0.9700 ?
    C21 H21B . 0.9700 ?
    N3 H3 . 0.86(3) ?
    C20 H20A . 0.9700 ?
    C20 H20B . 0.9700 ?
loop_
    _geom_angle_atom_site_label_1
    _geom_angle_atom_site_label_2
    _geom_angle_atom_site_label_3
    _geom_angle_site_symmetry_1
    _geom_angle_site_symmetry_3
    _geom_angle
    _geom_angle_publ_flag
    C2 C1 H1A . . 109.5 ?
    C2 C1 H1B . . 109.5 ?
    H1A C1 H1B . . 109.5 ?
    C2 C1 H1C . . 109.5 ?
    H1A C1 H1C . . 109.5 ?
    H1B C1 H1C . . 109.5 ?
    O1 C2 C1 . . 107.8(2) ?
    O1 C2 H2A . . 110.1 ?
    C1 C2 H2A . . 110.1 ?
    O1 C2 H2B . . 110.1 ?
    C1 C2 H2B . . 110.1 ?
    H2A C2 H2B . . 108.5 ?
    O2 C3 O1 . . 123.8(2) ?
    O2 C3 C4 . . 124.9(2) ?
    O1 C3 C4 . . 111.31(19) ?
    C5 C4 C7 . . 106.1(2) ?
    C5 C4 C3 . . 123.0(2) ?
    C7 C4 C3 . . 130.9(2) ?
    C4 C5 O3 . . 110.5(2) ?
    C4 C5 C6 . . 134.8(2) ?
    O3 C5 C6 . . 114.8(2) ?
    C5 C6 H6A . . 109.5 ?
    C5 C6 H6B . . 109.5 ?
    H6A C6 H6B . . 109.5 ?
    C5 C6 H6C . . 109.5 ?
    H6A C6 H6C . . 109.5 ?
    H6B C6 H6C . . 109.5 ?
    C8 C7 C9 . . 117.43(19) ?
    C8 C7 C4 . . 105.55(19) ?
    C9 C7 C4 . . 137.0(2) ?
    N2 C8 C7 . . 130.9(2) ?
    N2 C8 O3 . . 117.8(2) ?
    C7 C8 O3 . . 111.33(19) ?
    O4 C9 C7 . . 130.5(2) ?
    O4 C9 N1 . . 118.1(2) ?
    C7 C9 N1 . . 111.35(19) ?
    N2 C10 N3 . . 119.0(2) ?
    N2 C10 N1 . . 123.2(2) ?
    N3 C10 N1 . . 117.7(2) ?
    C12 C11 C16 . . 120.3(2) ?
    C12 C11 N1 . . 120.03(19) ?
    C16 C11 N1 . . 119.7(2) ?
    C13 C12 C11 . . 119.5(2) ?
    C13 C12 H12 . . 120.2 ?
    C11 C12 H12 . . 120.2 ?
    C14 C13 C12 . . 118.9(2) ?
    C14 C13 H13 . . 120.5 ?
    C12 C13 H13 . . 120.5 ?
    F1 C14 C13 . . 118.4(2) ?
    F1 C14 C15 . . 118.5(2) ?
    C13 C14 C15 . . 123.0(2) ?
    C14 C15 C16 . . 117.9(2) ?
    C14 C15 H15 . . 121.1 ?
    C16 C15 H15 . . 121.1 ?
    C15 C16 C11 . . 120.4(2) ?
    C15 C16 H16 . . 119.8 ?
    C11 C16 H16 . . 119.8 ?
    N3 C17 C22 . . 110.7(2) ?
    N3 C17 C18 . . 110.7(2) ?
    C22 C17 C18 . . 111.0(2) ?
    N3 C17 H17 . . 108.1 ?
    C22 C17 H17 . . 108.1 ?
    C18 C17 H17 . . 108.1 ?
    C17 C18 C19 . . 110.6(3) ?
    C17 C18 H18A . . 109.5 ?
    C19 C18 H18A . . 109.5 ?
    C17 C18 H18B . . 109.5 ?
    C19 C18 H18B . . 109.5 ?
    H18A C18 H18B . . 108.1 ?
    C20 C19 C18 . . 111.8(3) ?
    C20 C19 H19A . . 109.2 ?
    C18 C19 H19A . . 109.2 ?
    C20 C19 H19B . . 109.2 ?
    C18 C19 H19B . . 109.2 ?
    H19A C19 H19B . . 107.9 ?
    C17 C22 C21 . . 111.6(3) ?
    C17 C22 H22A . . 109.3 ?
    C21 C22 H22A . . 109.3 ?
    C17 C22 H22B . . 109.3 ?
    C21 C22 H22B . . 109.3 ?
    H22A C22 H22B . . 108.0 ?
    C20 C21 C22 . . 111.9(3) ?
    C20 C21 H21A . . 109.2 ?
    C22 C21 H21A . . 109.2 ?
    C20 C21 H21B . . 109.2 ?
    C22 C21 H21B . . 109.2 ?
    H21A C21 H21B . . 107.9 ?
    C10 N1 C11 . . 119.56(17) ?
    C10 N1 C9 . . 124.19(19) ?
    C11 N1 C9 . . 116.10(17) ?
    C10 N2 C8 . . 112.82(19) ?
    C10 N3 C17 . . 122.8(2) ?
    C10 N3 H3 . . 114.2(19) ?
    C17 N3 H3 . . 118.7(18) ?
    C3 O1 C2 . . 118.03(18) ?
    C8 O3 C5 . . 106.58(18) ?
    C21 C20 C19 . . 111.4(2) ?
    C21 C20 H20A . . 109.3 ?
    C19 C20 H20A . . 109.3 ?
    C21 C20 H20B . . 109.3 ?
    C19 C20 H20B . . 109.3 ?
    H20A C20 H20B . . 108.0 ?
loop_
    _geom_torsion_atom_site_label_1
    _geom_torsion_atom_site_label_2
    _geom_torsion_atom_site_label_3
    _geom_torsion_atom_site_label_4
    _geom_torsion_site_symmetry_1
    _geom_torsion_site_symmetry_2
    _geom_torsion_site_symmetry_3
    _geom_torsion_site_symmetry_4
    _geom_torsion
    _geom_torsion_publ_flag
    O2 C3 C4 C5 . . . . 1.6(4) ?
    O1 C3 C4 C5 . . . . -178.7(2) ?
    O2 C3 C4 C7 . . . . -179.5(2) ?
    O1 C3 C4 C7 . . . . 0.2(3) ?
    C7 C4 C5 O3 . . . . -0.8(3) ?
    C3 C4 C5 O3 . . . . 178.38(19) ?
    C7 C4 C5 C6 . . . . 179.5(3) ?
    C3 C4 C5 C6 . . . . -1.3(4) ?
    C5 C4 C7 C8 . . . . 0.7(2) ?
    C3 C4 C7 C8 . . . . -178.3(2) ?
    C5 C4 C7 C9 . . . . -179.3(3) ?
    C3 C4 C7 C9 . . . . 1.6(4) ?
    C9 C7 C8 N2 . . . . -0.6(4) ?
    C4 C7 C8 N2 . . . . 179.4(2) ?
    C9 C7 C8 O3 . . . . 179.58(18) ?
    C4 C7 C8 O3 . . . . -0.4(2) ?
    C8 C7 C9 O4 . . . . -178.6(3) ?
    C4 C7 C9 O4 . . . . 1.4(5) ?
    C8 C7 C9 N1 . . . . 2.5(3) ?
    C4 C7 C9 N1 . . . . -177.5(2) ?
    C16 C11 C12 C13 . . . . -0.2(3) ?
    N1 C11 C12 C13 . . . . 179.3(2) ?
    C11 C12 C13 C14 . . . . -0.1(3) ?
    C12 C13 C14 F1 . . . . -179.7(2) ?
    C12 C13 C14 C15 . . . . 0.2(4) ?
    F1 C14 C15 C16 . . . . 180.0(2) ?
    C13 C14 C15 C16 . . . . 0.1(4) ?
    C14 C15 C16 C11 . . . . -0.4(4) ?
    C12 C11 C16 C15 . . . . 0.5(3) ?
    N1 C11 C16 C15 . . . . -179.1(2) ?
    N3 C17 C18 C19 . . . . -179.1(2) ?
    C22 C17 C18 C19 . . . . -55.8(4) ?
    C17 C18 C19 C20 . . . . 55.4(4) ?
    N3 C17 C22 C21 . . . . 179.1(2) ?
    C18 C17 C22 C21 . . . . 55.7(4) ?
    C17 C22 C21 C20 . . . . -54.7(4) ?
    N2 C10 N1 C11 . . . . -172.6(2) ?
    N3 C10 N1 C11 . . . . 8.9(3) ?
    N2 C10 N1 C9 . . . . 2.7(4) ?
    N3 C10 N1 C9 . . . . -175.9(2) ?
    C12 C11 N1 C10 . . . . -107.4(2) ?
    C16 C11 N1 C10 . . . . 72.2(3) ?
    C12 C11 N1 C9 . . . . 77.0(3) ?
    C16 C11 N1 C9 . . . . -103.4(2) ?
    O4 C9 N1 C10 . . . . 177.3(2) ?
    C7 C9 N1 C10 . . . . -3.6(3) ?
    O4 C9 N1 C11 . . . . -7.3(3) ?
    C7 C9 N1 C11 . . . . 171.78(18) ?
    N3 C10 N2 C8 . . . . 178.2(2) ?
    N1 C10 N2 C8 . . . . -0.3(3) ?
    C7 C8 N2 C10 . . . . -0.7(4) ?
    O3 C8 N2 C10 . . . . 179.16(19) ?
    N2 C10 N3 C17 . . . . 19.9(4) ?
    N1 C10 N3 C17 . . . . -161.5(2) ?
    C22 C17 N3 C10 . . . . 90.1(3) ?
    C18 C17 N3 C10 . . . . -146.4(3) ?
    O2 C3 O1 C2 . . . . 4.3(3) ?
    C4 C3 O1 C2 . . . . -175.4(2) ?
    C1 C2 O1 C3 . . . . 172.4(2) ?
    N2 C8 O3 C5 . . . . -179.9(2) ?
    C7 C8 O3 C5 . . . . 0.0(2) ?
    C4 C5 O3 C8 . . . . 0.5(3) ?
    C6 C5 O3 C8 . . . . -179.7(2) ?
    C22 C21 C20 C19 . . . . 53.8(4) ?
    C18 C19 C20 C21 . . . . -54.4(4) ?
loop_
    _geom_hbond_atom_site_label_D
    _geom_hbond_atom_site_label_H
    _geom_hbond_atom_site_label_A
    _geom_hbond_site_symmetry_A
    _geom_hbond_distance_DH
    _geom_hbond_distance_HA
    _geom_hbond_distance_DA
    _geom_hbond_angle_DHA
    C17 H17 N2 . 0.98 2.41 2.813(3) 103.9
    C6 H6A O2 . 0.96 2.45 3.039(3) 119.7
    C20 H20B Cg3 1_545 0.97 2.97 3.820(4) 147
    C14 F Cg3 2_577 1.363(3) 3.358(2) 3.732(3) 95
    C3 O2 Cg2 2_676 1.208(3) 3.309(2) 3.409(3) 84
data_global
_journal_date_recd_electronic     2007-12-04
_journal_date_accepted     2007-12-13
_journal_name_full     'Acta Crystallographica, Section E'
_journal_year     2008
_journal_volume     64
_journal_issue      1
_journal_page_first     o311
_journal_page_last     o312
_journal_paper_category     QO
_journal_coeditor_code     AT2523
_publ_contact_author_name     'Yong Sun'
_publ_contact_author_address
;
Yunyang Teachers College,Danjiangkou,442700,
People's Republic of China
;
_publ_contact_author_email     suny6135@126.com
_publ_contact_author_fax     '86 27 67862041'
_publ_contact_author_phone     '86 27 63158845'
_publ_section_title
;\
Ethyl
3-(4-fluorophenyl)-6-methyl-4-oxo-2-(1-cyclohexylamino)-3,4-dihydrofuro[2,3-\
<i>d</i>]pyrimidine-5-carboxylate
;
loop_
    _publ_author_name
    _publ_author_address
    'Yong Sun'
;
Yunyang Teachers College, Danjiangkou 442700,
People's Republic of China
;
    'Guo-Ping Zeng'
;
Department of Chemistry and Life Science, Hubei University of Education,
Wuhan 430205,
People's Republic of China
;
    'Yang-Gen Hu'
;
Key Laboratory of Pesticides and Chemical Biology, Ministry of Education,
Central China Normal University, Wuhan 430079,
People's Republic of China,
and Department of Medicinal Chemistry, Yunyang Medical College,
Shiyan 442000,
People's Republic of China
;
