# Supplementary material for: Ethyl 3-(4-fluoro­phen­yl)-6-methyl-4-oxo-2-(1-cyclohexylamino)-3,4-dihydro­furo[2,3-d]pyrimidine-5-carboxyl­ate
Source: Acta Crystallogr Sect E Struct Rep Online. 2007 Dec 21;64(Pt 1):o311–2. doi: 10.1107/S1600536807066780 (PMC2915357; doi:10.1107/S1600536807066780)
Supplement: Supplementary file 2 [file e-64-0o311-Isup2.hkl]

# 
# h,k,l, Fc-squared, Fo-squared, sigma(Fo-squared) and status flag 
# 
data_I
_shelx_title ' 070513am in P-1' 
_shelx_refln_list_code          4 
_shelx_F_calc_maximum      156.72 
_exptl_crystal_F_000       436.00 
_reflns_d_resolution_high  0.7829 
 
loop_ 
 _symmetry_equiv_pos_as_xyz 
 'x, y, z' 
 '-x, -y, -z' 
 
_cell_length_a     9.2051 
_cell_length_b    10.7957 
_cell_length_c    11.6601 
_cell_angle_alpha 106.681 
_cell_angle_beta  100.417 
_cell_angle_gamma 101.550 
 
_shelx_F_squared_multiplier     1.000 
 
loop_ 
 _refln_index_h 
 _refln_index_k 
 _refln_index_l 
 _refln_F_squared_calc 
 _refln_F_squared_meas 
 _refln_F_squared_sigma 
 _refln_observed_status 
   1   0   0      183.47      186.34      3.08 o 
   2   0   0     5727.18     5927.76     84.04 o 
   3   0   0     2006.47     1945.28     26.38 o 
   4   0   0       18.56       14.21      1.25 o 
   5   0   0      182.65      178.12      4.48 o 
   6   0   0       29.62       25.17      2.67 o 
   7   0   0       37.87       45.39      3.79 o 
   8   0   0        1.67        0.00      2.27 o 
   9   0   0        0.81        1.03      2.60 o 
  10   0   0        3.36        5.19      3.73 o 
  11   0   0        7.55        4.11      4.41 o 
 -11   1   0        6.98        5.95      4.26 o 
 -10   1   0        0.10        1.19      3.08 o 
  -9   1   0        1.43        1.44      2.98 o 
  -8   1   0        1.98        4.68      1.64 o 
  -7   1   0       16.83       16.78      2.54 o 
  -6   1   0        2.65        4.73      1.37 o 
  -5   1   0      746.50      776.72     15.07 o 
  -3   1   0      411.07      224.82      8.74 o 
  -2   1   0       96.63       99.87      4.81 o 
  -1   1   0     1163.88     1224.26     25.33 o 
   0   1   0     5581.56     6464.22    245.18 o 
   1   1   0      726.69      706.77      9.76 o 
   2   1   0      637.61      686.56      9.96 o 
   3   1   0      345.30      316.66      5.70 o 
   4   1   0       27.86       23.63      1.63 o 
   5   1   0        1.27        3.21      0.91 o 
   6   1   0       76.55       71.92      3.09 o 
   7   1   0       69.22       69.46      8.98 o 
   8   1   0       86.30       86.03     10.94 o 
   9   1   0        1.57        3.61      3.20 o 
  10   1   0        0.04        2.47      3.23 o 
 -11   2   0        1.20        6.13      3.88 o 
 -10   2   0        2.71        0.98      2.87 o 
  -9   2   0        0.75        2.73      2.28 o 
  -8   2   0        0.01        0.43      1.29 o 
  -7   2   0        0.04        0.57      1.08 o 
  -6   2   0        3.81        4.37      2.40 o 
  -5   2   0      465.30      413.62      9.69 o 
  -4   2   0      412.02      377.78      8.56 o 
  -3   2   0       88.97      106.51      3.49 o 
  -2   2   0       29.11       33.32      1.34 o 
  -1   2   0     1474.74     1514.69     20.40 o 
   0   2   0      122.28      134.98      3.16 o 
   1   2   0        6.23        7.75      0.68 o 
   2   2   0       63.82       69.78      1.75 o 
   3   2   0       55.23       53.68      1.85 o 
   4   2   0      186.47      173.16      4.14 o 
   5   2   0      158.46      131.46      3.83 o 
   6   2   0        0.11        1.92      1.51 o 
   7   2   0       18.24       14.02      4.79 o 
   8   2   0       16.17       20.90      6.20 o 
   9   2   0        5.93        1.21      3.18 o 
  10   2   0       13.12       13.26      6.40 o 
 -11   3   0        7.19       16.84      5.77 o 
 -10   3   0        1.72        4.64      2.84 o 
  -9   3   0        2.37        4.37      1.81 o 
  -8   3   0        1.84        3.13      1.34 o 
  -7   3   0        4.09        2.93      1.21 o 
  -6   3   0        0.17        3.06      1.16 o 
  -5   3   0      201.90      232.60      6.83 o 
  -4   3   0       19.15       14.97      1.85 o 
  -3   3   0      218.08      232.06      6.50 o 
  -2   3   0      954.82      938.59     13.85 o 
  -1   3   0     1349.08     1354.07     21.40 o 
   0   3   0      255.93      281.30      5.95 o 
   1   3   0     2752.61     2804.95     43.64 o 
   2   3   0       33.45       40.79      3.24 o 
   3   3   0        2.56        3.51      0.86 o 
   4   3   0      124.60      130.84      3.33 o 
   5   3   0       40.03       40.63      4.41 o 
   6   3   0        2.08        5.31      2.10 o 
   7   3   0      154.16      158.01     13.01 o 
   8   3   0        2.82        2.24      3.38 o 
   9   3   0        0.42        0.00      2.85 o 
  10   3   0        2.12        8.52      5.57 o 
 -11   4   0        0.29        1.79      3.62 o 
 -10   4   0       58.08       65.12      7.17 o 
  -9   4   0        0.45        0.85      1.56 o 
  -8   4   0      107.99      120.68      6.13 o 
  -7   4   0        5.15        6.96      1.62 o 
  -6   4   0        0.50        0.78      1.01 o 
  -5   4   0      215.26      222.54      6.89 o 
  -4   4   0      712.26      737.42     12.27 o 
  -3   4   0       35.80       40.36      2.11 o 
  -2   4   0       10.14        6.94      0.99 o 
  -1   4   0      380.70      393.25      8.23 o 
   0   4   0      309.28      287.33      6.51 o 
   1   4   0        9.87       15.65      1.36 o 
   2   4   0      419.82      405.77     11.71 o 
   3   4   0       28.52       25.03      3.09 o 
   4   4   0       65.47       67.53      5.01 o 
   5   4   0        6.33       12.38      2.78 o 
   6   4   0       13.25       11.09      2.70 o 
   7   4   0       29.06       43.82      8.55 o 
   8   4   0        3.04        2.87      3.76 o 
   9   4   0       12.75       16.21      6.10 o 
 -11   5   0        7.64       12.46      3.47 o 
 -10   5   0        6.64        4.89      2.40 o 
  -9   5   0       34.36       33.78      4.98 o 
  -8   5   0        1.18        0.34      1.38 o 
  -7   5   0        7.76        9.05      2.65 o 
  -6   5   0        2.31        1.80      1.16 o 
  -5   5   0       43.01       51.33      3.78 o 
  -4   5   0      199.48      188.64      4.95 o 
  -3   5   0       15.07       15.85      2.09 o 
  -2   5   0        2.47        5.75      1.27 o 
  -1   5   0      167.14      186.68      5.34 o 
   0   5   0       50.38       57.07      2.73 o 
   1   5   0      635.38      634.35     12.26 o 
   2   5   0      294.25      268.74      9.37 o 
   3   5   0       89.14       85.45      5.19 o 
   4   5   0        1.05        0.00      1.27 o 
   5   5   0        7.31        5.99      2.43 o 
   6   5   0        8.14        5.35      2.52 o 
   7   5   0        9.50        6.98      4.08 o 
   8   5   0        6.16       12.05      4.82 o 
   9   5   0       13.31       14.83      6.18 o 
 -11   6   0        1.50        3.51      2.69 o 
 -10   6   0        0.43        5.69      2.54 o 
  -9   6   0        0.50        2.71      2.18 o 
  -8   6   0       67.04       60.12      6.04 o 
  -7   6   0        2.24        3.41      1.72 o 
  -6   6   0        2.13        1.93      1.32 o 
  -5   6   0       21.52       19.14      2.51 o 
  -4   6   0       42.91       50.45      2.87 o 
  -3   6   0      849.36      813.94     15.99 o 
  -2   6   0      152.93      162.87      9.82 o 
  -1   6   0        4.23        9.92      1.60 o 
   0   6   0      251.28      258.58      7.98 o 
   1   6   0        1.75        2.85      1.07 o 
   2   6   0       78.07       81.66      5.10 o 
   3   6   0        4.94       10.23      2.42 o 
   4   6   0       73.60       74.41     15.77 o 
   5   6   0       61.91       62.14      6.87 o 
   6   6   0        0.68        3.30      2.41 o 
   7   6   0        0.53        0.00      2.80 o 
   8   6   0        0.66        0.00      3.43 o 
 -11   7   0        7.35       15.78      6.43 o 
 -10   7   0       20.50       30.18      6.63 o 
  -9   7   0       12.59       18.30      4.64 o 
  -8   7   0      257.23      245.37     14.76 o 
  -7   7   0        4.56        5.67      2.43 o 
  -6   7   0       38.50       44.71      8.50 o 
  -5   7   0        1.69        4.56      2.03 o 
  -4   7   0       65.90       61.76      3.72 o 
  -3   7   0        0.05        0.00      0.97 o 
  -2   7   0       89.14       78.22      3.95 o 
  -1   7   0       23.56       32.08      2.92 o 
   0   7   0        1.31        3.59      1.46 o 
   1   7   0        0.57        3.91      1.72 o 
   2   7   0        0.67        2.14      1.73 o 
   3   7   0       52.54       58.81      5.82 o 
   4   7   0        0.49        1.24      1.71 o 
   5   7   0        0.16        0.00      1.91 o 
   6   7   0        3.93        1.75      2.73 o 
   7   7   0        3.13       10.09      4.19 o 
 -10   8   0       24.86       31.59      7.69 o 
  -9   8   0        1.79        0.00      3.23 o 
  -8   8   0       34.51       38.10      8.24 o 
  -7   8   0       32.25       38.88      7.64 o 
  -6   8   0       21.35       26.35      4.03 o 
  -5   8   0        9.70       15.99      4.24 o 
  -4   8   0       41.67       42.08      3.63 o 
  -3   8   0       40.90       55.95      4.11 o 
  -2   8   0      244.00      225.12      7.30 o 
  -1   8   0      146.77      144.99      5.62 o 
   0   8   0       85.50       71.70      5.33 o 
   1   8   0        0.34        3.66      2.13 o 
   2   8   0       55.74       54.50      5.61 o 
   3   8   0       35.01       43.94      5.38 o 
   4   8   0       17.23       14.45      3.37 o 
   5   8   0        5.18        4.12      4.02 o 
   6   8   0        3.37        9.34      3.61 o 
 -10   9   0        0.01        3.48      4.54 o 
  -9   9   0        0.00        6.53      4.19 o 
  -8   9   0        0.48        4.94      3.96 o 
  -7   9   0       15.91       16.41      5.82 o 
  -6   9   0       22.82       19.39      5.87 o 
  -5   9   0       14.07       20.32      5.55 o 
  -4   9   0      376.89      367.57     13.73 o 
  -3   9   0       86.84       79.61     12.01 o 
  -2   9   0      160.73      161.08      8.17 o 
  -1   9   0      357.14      334.35     19.21 o 
   0   9   0        8.75        0.25      3.25 o 
   1   9   0       17.07       15.35      5.87 o 
   2   9   0        6.53        3.03      3.63 o 
   3   9   0       14.45       20.93      6.48 o 
   4   9   0       18.78       38.32      8.93 o 
   5   9   0       11.84       19.94      6.91 o 
   6   9   0        4.59       14.25      6.48 o 
  -9  10   0        2.59        3.03      4.97 o 
  -8  10   0        2.32        1.59      4.29 o 
  -7  10   0        1.68        5.35      4.79 o 
  -6  10   0       15.43        6.48      4.74 o 
  -5  10   0       19.73       40.85      7.77 o 
  -4  10   0      149.26      135.59      8.10 o 
  -3  10   0       20.31       12.53     12.01 o 
  -2  10   0       49.47       43.06      8.65 o 
  -1  10   0      357.44      303.42     19.41 o 
   0  10   0      110.53       91.73     12.51 o 
   1  10   0        0.06        0.28      4.31 o 
   2  10   0       36.69       37.72      8.95 o 
   3  10   0       15.42       10.16      5.42 o 
   4  10   0        1.80        5.19      5.42 o 
  -8  11   0        1.96        2.67      4.44 o 
  -7  11   0        2.41        8.52      5.02 o 
  -6  11   0       17.79       15.86      5.93 o 
  -5  11   0       31.83       37.79      7.77 o 
  -4  11   0       12.76       15.17      3.84 o 
  -3  11   0        7.51        7.03      4.59 o 
  -2  11   0       30.22       24.36      7.26 o 
  -1  11   0        6.35        9.45      5.45 o 
   0  11   0       24.75       36.03      8.70 o 
   1  11   0       14.00        9.81      5.60 o 
   2  11   0       23.26       22.26      6.68 o 
   3  11   0        2.20        5.27      4.94 o 
  -7  12   0        4.73        7.87      5.87 o 
  -6  12   0       35.79       40.64      8.70 o 
  -3  12   0       51.97       56.68     10.21 o 
  -2  12   0        0.02        0.00      3.58 o 
  -1  12   0        0.33        6.20      5.57 o 
   0  12   0        5.52       10.21      6.00 o 
   1  12   0        0.27        4.59      5.98 o 
  -3  13   0       41.34       48.21      9.96 o 
  -2  13   0        5.94        4.08      6.23 o 
   0 -13   1       16.87       11.37      7.26 o 
   1 -13   1        0.00        2.07      5.22 o 
   2 -13   1        0.03        0.00      4.59 o 
   3 -13   1        1.06        3.28      5.02 o 
  -2 -12   1        0.09        0.00      4.84 o 
  -1 -12   1       14.72       16.31      6.53 o 
   0 -12   1        8.45        3.13      5.60 o 
   1 -12   1        0.49        1.97      5.14 o 
   2 -12   1        8.20        4.66      4.59 o 
   3 -12   1        6.75        5.12      4.54 o 
   5 -12   1       20.25       17.62      6.15 o 
   6 -12   1        0.84        2.62      4.56 o 
   7 -12   1        0.46        0.88      5.27 o 
  -4 -11   1        1.85        0.43      5.12 o 
  -3 -11   1        1.49        5.55      5.35 o 
  -2 -11   1        2.43        5.02      4.84 o 
  -1 -11   1       40.71       30.21      8.35 o 
   0 -11   1       37.06       49.92     10.51 o 
   1 -11   1       51.91       49.39      9.86 o 
   2 -11   1       35.67       41.43      9.03 o 
   3 -11   1       22.10        0.28      3.25 o 
   4 -11   1       32.33       28.80      5.36 o 
   5 -11   1       26.59       35.50      8.17 o 
   6 -11   1        0.38        2.60      3.71 o 
   7 -11   1        1.00        5.22      4.82 o 
   8 -11   1        0.56        0.00      4.16 o 
  -5 -10   1        1.00        7.21      5.47 o 
  -4 -10   1        1.20        0.00      4.71 o 
  -3 -10   1        3.26        5.72      4.56 o 
  -2 -10   1        2.27        6.08      4.11 o 
  -1 -10   1      147.39      130.15     14.65 o 
   0 -10   1       81.82       65.73     10.46 o 
   1 -10   1       24.43       24.33      6.61 o 
   2 -10   1      140.11      106.20     12.30 o 
   3 -10   1       76.16       71.37      7.75 o 
   4 -10   1      259.04      248.47     16.57 o 
   5 -10   1        0.29        5.62      3.73 o 
   6 -10   1       44.78       40.97      8.14 o 
   7 -10   1       16.77       18.76      5.72 o 
   8 -10   1        0.08        2.04      3.96 o 
   9 -10   1        0.10       12.51      5.40 o 
  -6  -9   1        5.92       10.94      8.13 o 
  -5  -9   1        0.00        2.29      4.30 o 
  -4  -9   1        8.70        8.15      4.73 o 
  -3  -9   1       83.45       96.02      8.69 o 
  -2  -9   1        2.58        2.48      4.98 o 
  -1  -9   1        0.15        2.56      2.18 o 
   0  -9   1      138.85      125.61      7.22 o 
   1  -9   1      121.90      103.57      6.76 o 
   2  -9   1        0.12        4.98      1.99 o 
   3  -9   1      188.81      171.09      6.73 o 
   4  -9   1      400.24      376.64     10.62 o 
   5  -9   1        0.00        2.31      1.89 o 
   6  -9   1       56.74       58.22      6.38 o 
   7  -9   1       87.60       90.94     12.58 o 
   8  -9   1        4.34        9.56      4.71 o 
   9  -9   1       23.58       20.37      6.76 o 
  10  -9   1        2.68       13.64      5.32 o 
  -7  -8   1        0.01        0.00      2.59 o 
  -6  -8   1        0.00        2.10      2.59 o 
  -5  -8   1        2.93        5.11      2.47 o 
  -4  -8   1       73.46       66.14      7.44 o 
  -3  -8   1       19.58       21.25      4.48 o 
  -2  -8   1       22.54       23.13      3.90 o 
  -1  -8   1      224.97      219.07     11.79 o 
   0  -8   1       18.42       18.74      3.76 o 
   1  -8   1        0.14        1.08      1.50 o 
   2  -8   1       23.26       27.80      4.64 o 
   3  -8   1        4.45        6.23      1.65 o 
   4  -8   1      152.76      138.31      4.96 o 
   5  -8   1       14.55       21.17      2.94 o 
   6  -8   1        5.37        6.47      2.09 o 
   7  -8   1        5.30        7.96      2.09 o 
   8  -8   1       13.54       15.54      3.02 o 
   9  -8   1       24.53       18.02      6.86 o 
  10  -8   1        9.20       10.22      3.52 o 
  -8  -7   1        4.89        5.32      4.82 o 
  -7  -7   1       20.79       22.62      9.05 o 
  -6  -7   1       10.55       13.57      3.52 o 
  -5  -7   1       10.09       10.57      4.36 o 
  -4  -7   1       20.66       19.69      3.57 o 
  -3  -7   1       18.73       18.22      3.36 o 
  -2  -7   1        2.13        5.01      2.61 o 
  -1  -7   1        4.79        3.98      1.82 o 
   0  -7   1       30.86       31.81      2.79 o 
   1  -7   1        0.24        0.86      1.08 o 
   2  -7   1      169.99      157.17      6.78 o 
   3  -7   1        0.08        0.74      0.98 o 
   4  -7   1        5.98        7.75      1.68 o 
   5  -7   1       80.30       73.37      4.88 o 
   6  -7   1       66.78       77.50      5.33 o 
   7  -7   1        3.09        2.16      1.62 o 
   8  -7   1        0.69        0.00      1.48 o 
   9  -7   1        6.57        6.12      2.32 o 
  10  -7   1       25.73       27.01      5.07 o 
  -8  -6   1       52.24       66.24     11.02 o 
  -7  -6   1        0.00        0.00      2.82 o 
  -6  -6   1        3.14        3.73      6.38 o 
  -5  -6   1       15.20       13.55      4.00 o 
  -4  -6   1       69.07       64.06      5.90 o 
  -3  -6   1      114.85       99.57      5.99 o 
  -2  -6   1        3.58        4.43      1.70 o 
  -1  -6   1       31.98       32.91      2.22 o 
   0  -6   1      212.21      211.89      6.12 o 
   1  -6   1       71.60       68.81      2.81 o 
   2  -6   1     1005.71     1077.59     17.06 o 
   3  -6   1        5.92        2.82      1.07 o 
   4  -6   1       22.88       27.09      2.30 o 
   5  -6   1       13.74       11.41      1.99 o 
   6  -6   1       23.12       31.16      3.48 o 
   7  -6   1       16.07       14.19      3.72 o 
   8  -6   1       13.19       20.96      3.54 o 
   9  -6   1        2.97        5.97      2.29 o 
  10  -6   1        6.53        3.17      2.20 o 
  11  -6   1        0.00        0.00      4.20 o 
  -9  -5   1        2.61       12.28      5.87 o 
  -8  -5   1        3.38        2.50      3.61 o 
  -7  -5   1       65.16       61.92      9.81 o 
  -6  -5   1        0.85        4.18      3.43 o 
  -5  -5   1       29.03       31.56      4.22 o 
  -4  -5   1      153.89      141.55      7.17 o 
  -3  -5   1       31.04       34.83      4.01 o 
  -2  -5   1       11.14       10.38      2.14 o 
  -1  -5   1      486.83      500.02     13.27 o 
   0  -5   1      538.93      642.02     12.61 o 
   1  -5   1     1928.84     2126.11     29.70 o 
   2  -5   1        6.54        2.92      1.66 o 
   3  -5   1     1664.67     1742.67     25.31 o 
   4  -5   1        2.97        4.34      1.25 o 
   5  -5   1        0.69        2.42      1.28 o 
   6  -5   1      105.09      107.89     10.87 o 
   7  -5   1       33.08       34.04      3.67 o 
   8  -5   1        1.26        2.30      1.54 o 
   9  -5   1       14.00       18.58      3.04 o 
  10  -5   1        0.62        0.68      1.79 o 
  11  -5   1        5.00       12.57      3.36 o 
  -9  -4   1       62.19       63.44     10.77 o 
  -8  -4   1        4.13       10.03      4.51 o 
  -7  -4   1        2.21        0.00      2.77 o 
  -6  -4   1        0.92        0.00      1.43 o 
  -5  -4   1       38.01       41.92      4.60 o 
  -4  -4   1      244.20      259.92      9.67 o 
  -3  -4   1       30.26       28.78      3.51 o 
  -2  -4   1        1.26        0.73      1.10 o 
  -1  -4   1     1175.97     1216.90     23.75 o 
   0  -4   1       36.02       32.49      1.58 o 
   1  -4   1     1118.03     1094.51     18.24 o 
   2  -4   1        5.39       12.81      1.33 o 
   3  -4   1     1013.39     1002.16     15.49 o 
   4  -4   1      202.12      197.61      4.76 o 
   5  -4   1        5.99        9.83      1.78 o 
   6  -4   1       78.44       74.73      4.48 o 
   7  -4   1       11.90       17.18      2.51 o 
   8  -4   1        0.32        0.43      1.24 o 
   9  -4   1        7.19        6.20      4.07 o 
  10  -4   1        9.68       10.42      4.05 o 
  11  -4   1        0.50        0.00      2.40 o 
 -10  -3   1        1.26       11.90      5.24 o 
  -9  -3   1       36.67       31.77      7.56 o 
  -8  -3   1       41.09       35.25      7.99 o 
  -7  -3   1       45.69       47.15      8.09 o 
  -6  -3   1      101.92       90.51      6.02 o 
  -5  -3   1       36.64       35.02      6.47 o 
  -4  -3   1       61.45       61.23      2.93 o 
  -3  -3   1       67.32       79.97      4.46 o 
  -2  -3   1      370.93      354.61     10.11 o 
  -1  -3   1     3780.83     4126.40    155.55 o 
   0  -3   1      997.48     1175.85     16.45 o 
   1  -3   1     2136.93     2158.35     29.05 o 
   2  -3   1      335.84      306.26      6.23 o 
   3  -3   1       32.94       30.24      1.64 o 
   4  -3   1      197.40      201.96      5.93 o 
   5  -3   1       31.45       25.99      3.46 o 
   6  -3   1        8.31       14.13      2.17 o 
   7  -3   1       18.65       16.19      2.42 o 
   8  -3   1       16.55       16.28      2.55 o 
   9  -3   1       11.74        3.72      2.87 o 
  10  -3   1        0.41        0.37      2.65 o 
  11  -3   1        0.14        0.00      2.87 o 
 -10  -2   1        3.53       10.84      5.37 o 
  -9  -2   1        2.44        0.00      2.45 o 
  -8  -2   1       18.22       24.84      6.38 o 
  -7  -2   1       46.68       50.43      8.22 o 
  -6  -2   1        5.44        5.98      1.96 o 
  -5  -2   1       12.76       15.62      1.91 o 
  -4  -2   1      804.31      768.01     14.42 o 
  -3  -2   1        0.15        0.95      0.59 o 
  -2  -2   1       84.35      101.40      6.13 o 
  -1  -2   1     6758.22     8039.14    149.81 o 
   0  -2   1      314.86      376.89      9.43 o 
   1  -2   1     2472.31     2526.79     33.27 o 
   2  -2   1      808.80      767.08     11.39 o 
   3  -2   1       13.96       15.79      1.67 o 
   4  -2   1      636.28      590.09     11.91 o 
   5  -2   1       56.62       71.20      3.75 o 
   6  -2   1        0.18        1.33      1.06 o 
   7  -2   1        2.06        0.75      1.49 o 
   8  -2   1        2.09        3.64      1.36 o 
   9  -2   1        0.02        1.03      1.54 o 
  10  -2   1        4.17        5.90      3.71 o 
  11  -2   1        0.19        0.00      3.08 o 
 -11  -1   1        0.75        0.78      3.76 o 
 -10  -1   1        3.67        6.35      3.76 o 
  -9  -1   1        0.00        0.00      2.82 o 
  -8  -1   1        8.22        9.68      4.16 o 
  -7  -1   1       51.59       58.55      8.37 o 
  -6  -1   1       43.16       39.34      3.23 o 
  -5  -1   1      399.07      382.55      9.11 o 
  -4  -1   1        1.97        1.15      0.57 o 
  -3  -1   1      756.10      767.37     13.69 o 
  -2  -1   1     3118.72     3369.63     61.12 o 
  -1  -1   1      398.97      447.27     15.73 o 
   0  -1   1       77.23       89.65      1.83 o 
   1  -1   1     2753.17     2843.49     37.00 o 
   2  -1   1     6565.27     6446.87     82.67 o 
   3  -1   1     5096.65     4929.97     92.87 o 
   5  -1   1       84.82       87.67      4.13 o 
   6  -1   1       24.62       28.36      2.99 o 
   7  -1   1       10.47       12.61      2.19 o 
   8  -1   1        1.03        2.39      1.45 o 
   9  -1   1        7.13        5.80      3.63 o 
  10  -1   1        0.43        0.28      2.80 o 
  11  -1   1        0.29        2.47      3.28 o 
 -11   0   1        2.31        0.00      3.38 o 
 -10   0   1        0.18        0.00      2.40 o 
  -9   0   1        1.72        1.92      2.52 o 
  -8   0   1       12.75       19.82      5.75 o 
  -7   0   1        1.79        3.48      1.91 o 
  -6   0   1      162.12      153.62      5.45 o 
  -5   0   1      111.04      110.63      3.41 o 
  -4   0   1      412.81      364.37      6.76 o 
  -3   0   1      785.69      827.08     14.40 o 
  -2   0   1     1116.95     1126.62     24.94 o 
  -1   0   1        5.72        8.17      1.50 o 
   0   0   1     2860.16     2949.69     53.54 o 
   1   0   1     6907.54     7207.39    194.17 o 
   2   0   1    24560.61    24611.70    313.07 o 
   3   0   1     1825.32     1708.39     23.61 o 
   4   0   1      224.10      209.55      6.18 o 
   5   0   1        2.77        2.32      1.12 o 
   6   0   1       51.70       51.34      3.67 o 
   7   0   1       87.73       84.85      4.61 o 
   8   0   1       20.62       17.75      5.27 o 
   9   0   1        0.78        0.00      2.32 o 
  10   0   1        0.71        0.15      3.18 o 
 -11   1   1        0.35        3.13      3.86 o 
 -10   1   1        0.90        1.54      3.13 o 
  -9   1   1        1.61        3.53      2.96 o 
  -8   1   1        0.42        0.00      1.27 o 
  -7   1   1       22.82       32.04      5.04 o 
  -6   1   1       36.47       36.15      3.21 o 
  -5   1   1        0.01        1.33      0.89 o 
  -3   1   1     1973.31     2024.16     32.04 o 
  -2   1   1     1769.19     1758.32     42.75 o 
  -1   1   1     4810.08     5018.32    112.40 o 
   0   1   1     1275.65     1260.73     23.74 o 
   1   1   1     2219.88     2276.06     29.86 o 
   2   1   1     1244.36     1233.19     17.14 o 
   3   1   1        7.49       10.90      1.08 o 
   4   1   1        9.84       12.47      1.61 o 
   5   1   1      165.53      146.78      5.36 o 
   6   1   1       95.56       89.42      4.23 o 
   7   1   1       31.75       34.97      6.78 o 
   8   1   1       27.04       29.85      7.08 o 
   9   1   1        5.04        6.76      4.01 o 
  10   1   1        0.40        0.00      3.28 o 
 -11   2   1        7.11        3.76      3.73 o 
 -10   2   1       15.31       14.17      4.66 o 
  -9   2   1       18.71       17.45      3.61 o 
  -8   2   1       69.38       65.53      5.91 o 
  -7   2   1        2.12        1.71      2.34 o 
  -6   2   1       28.94       32.03      3.84 o 
  -5   2   1        3.30        4.05      1.33 o 
  -4   2   1      186.31      173.62      5.14 o 
  -3   2   1      483.31      431.84      8.39 o 
  -2   2   1      719.56      810.92     19.59 o 
  -1   2   1      516.76      521.06     10.92 o 
   0   2   1     1304.22     1357.66     23.79 o 
   1   2   1        0.26        1.55      0.51 o 
   2   2   1     1077.79     1031.14     16.84 o 
   3   2   1      184.40      195.15      4.30 o 
   4   2   1       79.98       78.49      2.74 o 
   5   2   1        9.97       12.10      1.55 o 
   6   2   1      310.88      284.14     10.63 o 
   7   2   1       69.72       76.52      9.86 o 
   8   2   1       17.30       33.00      7.66 o 
   9   2   1       15.35       19.49      6.05 o 
  10   2   1        0.12        4.03      4.26 o 
 -11   3   1        8.02       11.07      4.69 o 
 -10   3   1        1.08        3.78      2.10 o 
  -9   3   1       23.16       21.96      3.80 o 
  -8   3   1       13.14       10.37      2.65 o 
  -7   3   1        0.06        0.00      1.26 o 
  -6   3   1       10.81        9.86      2.29 o 
  -5   3   1        3.97        1.54      1.19 o 
  -4   3   1       11.75        8.11      1.14 o 
  -3   3   1       16.56       19.03      1.57 o 
  -2   3   1      628.41      644.14     11.72 o 
  -1   3   1       30.31       33.23      1.71 o 
   0   3   1      317.30      303.15      6.40 o 
   1   3   1     1366.14     1293.53     18.11 o 
   2   3   1       60.42       72.04      2.19 o 
   3   3   1        1.40        0.40      0.77 o 
   4   3   1      193.56      187.87      4.50 o 
   5   3   1       42.31       34.67      4.14 o 
   6   3   1        1.07        2.92      2.16 o 
   7   3   1       13.35       17.22      5.42 o 
   8   3   1        9.62       14.14      5.55 o 
   9   3   1        0.57        0.00      3.71 o 
 -11   4   1        0.86        5.24      4.66 o 
 -10   4   1        0.15        1.69      2.42 o 
  -9   4   1       47.69       46.42      5.59 o 
  -8   4   1      131.60      141.48      7.65 o 
  -7   4   1        0.13        0.00      1.10 o 
  -6   4   1       93.92       95.72      5.47 o 
  -5   4   1       69.30       69.71      3.09 o 
  -4   4   1       16.93       19.99      1.58 o 
  -3   4   1      137.61      129.99      4.07 o 
  -2   4   1      529.11      578.96     11.20 o 
  -1   4   1      477.93      465.54      9.40 o 
   0   4   1       59.94       54.87      2.44 o 
   1   4   1        3.04       10.56      1.93 o 
   2   4   1      500.32      487.59      8.19 o 
   3   4   1      340.28      319.81     14.85 o 
   4   4   1       16.03       19.67      3.32 o 
   5   4   1       25.94       29.52      4.22 o 
   6   4   1       71.31       81.28      6.88 o 
   7   4   1        9.51       10.51      4.51 o 
   8   4   1        0.11        5.62      4.21 o 
   9   4   1        3.68        6.71      5.19 o 
 -11   5   1        1.90        0.00      2.44 o 
 -10   5   1        2.00        0.47      2.17 o 
  -9   5   1        4.23        5.11      3.64 o 
  -8   5   1       61.91       70.05      6.28 o 
  -7   5   1       19.92       22.84      3.51 o 
  -6   5   1       30.29       30.27      3.79 o 
  -5   5   1       35.13       40.65      2.89 o 
  -4   5   1      209.65      216.02      6.14 o 
  -3   5   1       12.72       15.62      1.82 o 
  -2   5   1      540.30      525.47     22.58 o 
  -1   5   1      181.64      182.10      5.26 o 
   0   5   1       61.03       50.85      2.62 o 
   1   5   1      377.97      359.64      8.26 o 
   2   5   1        6.05        8.24      1.91 o 
   3   5   1      318.70      325.59     11.50 o 
   4   5   1        4.63        2.13      2.14 o 
   5   5   1       82.92       76.09      9.25 o 
   6   5   1        2.93        0.46      2.18 o 
   7   5   1        2.61        6.63      3.83 o 
   8   5   1        2.67        1.26      3.81 o 
 -11   6   1        9.92        6.26      4.82 o 
 -10   6   1       58.56       61.10      6.83 o 
  -9   6   1       29.93       31.66      4.87 o 
  -8   6   1        5.91        8.48      2.67 o 
  -7   6   1        1.15        2.45      1.86 o 
  -6   6   1      101.28      100.13      6.21 o 
  -5   6   1       44.81       44.25      3.25 o 
  -4   6   1      112.46      114.71      6.02 o 
  -3   6   1        7.94        5.00      1.58 o 
  -2   6   1      154.21      154.65      5.15 o 
  -1   6   1       57.21       67.06      3.33 o 
   0   6   1       11.66       12.78      1.78 o 
   1   6   1        3.81        3.26      1.06 o 
   2   6   1      107.87      106.21      5.88 o 
   3   6   1       36.24       41.51      4.68 o 
   4   6   1       13.98       16.83      3.27 o 
   5   6   1       12.09        9.21      6.83 o 
   6   6   1        2.87        3.59      2.35 o 
   7   6   1        0.91        1.21      3.81 o 
   8   6   1        0.76        0.00      3.61 o 
 -11   7   1       30.45       80.68     13.19 o 
 -10   7   1       12.55       25.41      7.56 o 
  -9   7   1       81.58       77.20     11.60 o 
  -8   7   1       26.90       25.29      6.71 o 
  -7   7   1      124.27      139.15     12.15 o 
  -6   7   1      209.57      211.48      9.11 o 
  -5   7   1       31.80       35.31      3.25 o 
  -4   7   1        7.30        8.09      1.78 o 
  -3   7   1      206.96      209.66      6.66 o 
  -2   7   1      327.24      311.38      8.42 o 
  -1   7   1        6.56        6.94      1.55 o 
   0   7   1       59.48       51.54      3.36 o 
   1   7   1       37.30       45.64      4.55 o 
   2   7   1       10.48       15.20      2.89 o 
   3   7   1        6.88        3.26      2.61 o 
   4   7   1        2.63        1.63      2.14 o 
   5   7   1        4.73        2.83      2.43 o 
   6   7   1        0.37        0.00      2.35 o 
   7   7   1        0.02        0.00      3.66 o 
 -10   8   1       58.67       68.50     11.60 o 
  -9   8   1        4.59        2.09      3.91 o 
  -8   8   1       58.17       64.80     10.92 o 
  -7   8   1       23.18       17.04      5.62 o 
  -6   8   1        0.16        0.61      2.80 o 
  -5   8   1        8.22        6.68      3.61 o 
  -4   8   1        5.66        3.83      2.19 o 
  -3   8   1       31.72       39.64      4.66 o 
  -2   8   1       33.62       35.29      4.43 o 
  -1   8   1        9.18        8.60      2.46 o 
   0   8   1        0.37        2.07      3.08 o 
   1   8   1      172.19      150.02     12.61 o 
   2   8   1        0.31        0.00      2.80 o 
   3   8   1       32.52       39.64      7.79 o 
   4   8   1       19.90       23.75      6.56 o 
   5   8   1       21.55       40.95      9.05 o 
   6   8   1        2.25        9.20      5.29 o 
 -10   9   1        2.22       14.77      5.95 o 
  -9   9   1        4.46        5.82      4.56 o 
  -8   9   1        4.70        5.60      4.97 o 
  -7   9   1       19.40       18.13      5.80 o 
  -6   9   1       33.41       25.54      6.28 o 
  -5   9   1       60.67       79.83     10.97 o 
  -4   9   1        2.02        0.89      2.09 o 
  -3   9   1        0.37        0.00      1.76 o 
  -2   9   1      401.17      304.35     29.08 o 
  -1   9   1       89.94       94.12     11.50 o 
   0   9   1        0.87        5.77      3.91 o 
   1   9   1      197.16      155.89     13.72 o 
   2   9   1       46.71       55.39     10.03 o 
   3   9   1       22.46       22.89      7.26 o 
   4   9   1        0.00        0.00      4.11 o 
   5   9   1        3.63        2.67      4.66 o 
  -9  10   1        0.05        0.00      4.01 o 
  -8  10   1        7.74        5.62      4.74 o 
  -7  10   1        1.03        0.00      3.88 o 
  -6  10   1        1.10        3.96      3.98 o 
  -5  10   1       31.94       31.42      7.16 o 
  -4  10   1       70.52       80.20      7.29 o 
  -3  10   1        3.20        3.76      3.14 o 
  -2  10   1       49.59       59.18      9.93 o 
  -1  10   1        4.07        2.80      3.78 o 
   0  10   1        0.23        1.49      3.81 o 
   1  10   1       62.19       65.60     11.40 o 
   2  10   1       30.38       27.28      7.08 o 
   3  10   1        5.83        8.27      4.59 o 
   4  10   1       12.83       26.25      7.19 o 
  -8  11   1        1.70       18.83      6.13 o 
  -7  11   1        2.92       10.29      5.22 o 
  -6  11   1       16.68       31.87      7.03 o 
  -5  11   1       11.33       23.37      6.38 o 
  -4  11   1       68.46       64.55      9.98 o 
  -3  11   1        9.03        2.37      3.50 o 
  -2  11   1        2.61        6.25      5.09 o 
  -1  11   1        3.95       14.95      5.07 o 
   0  11   1       23.42       15.30      6.71 o 
   1  11   1        8.06       20.20      6.91 o 
   2  11   1       19.00       23.75      7.01 o 
  -7  12   1        3.27        3.45      5.27 o 
  -6  12   1        6.45       11.25      6.08 o 
  -4  12   1       26.11        9.18      5.22 o 
  -3  12   1        2.61        0.55      3.76 o 
  -2  12   1        5.67       12.40      5.29 o 
  -1  12   1        4.11        4.06      5.50 o 
   0  12   1        5.02       15.46      6.61 o 
   1  12   1        0.00        0.00      4.99 o 
   0 -13   2        0.09        5.32      5.60 o 
   1 -13   2        8.28        9.71      6.30 o 
   2 -13   2        0.44        0.00      5.42 o 
   3 -13   2        0.05        0.00      4.16 o 
  -2 -12   2        0.72        4.41      5.67 o 
  -1 -12   2        5.55        7.29      6.08 o 
   0 -12   2        0.77        4.01      4.99 o 
   1 -12   2       12.09       10.39      5.57 o 
   2 -12   2        3.48        8.24      5.35 o 
   3 -12   2        2.30        0.81      3.96 o 
   5 -12   2        0.63        3.40      4.36 o 
   6 -12   2        1.33        5.42      4.97 o 
   7 -12   2       10.20       11.90      6.23 o 
  -4 -11   2        0.36        2.27      4.79 o 
  -3 -11   2        1.02        8.50      4.69 o 
  -2 -11   2        0.58        0.00      3.68 o 
  -1 -11   2        5.86        7.21      4.74 o 
   0 -11   2       11.65       12.68      5.62 o 
   1 -11   2       56.49       44.85      8.72 o 
   2 -11   2       16.51       17.93      5.72 o 
   3 -11   2       52.22       50.80      9.13 o 
   4 -11   2       26.57       23.35      5.72 o 
   5 -11   2       14.24       18.41      5.80 o 
   6 -11   2       26.55       35.10      7.59 o 
   7 -11   2        2.17        3.78      4.34 o 
   8 -11   2        2.39        4.16      4.19 o 
  -5 -10   2        1.43        0.00      4.46 o 
  -4 -10   2       21.63       22.40      4.77 o 
  -3 -10   2       14.25       17.01      3.83 o 
  -2 -10   2        0.11        0.00      3.66 o 
  -1 -10   2       51.25       46.99     12.01 o 
   0 -10   2       11.00       11.16      3.07 o 
   1 -10   2      182.22      155.01      8.46 o 
   2 -10   2        1.06        3.96      3.20 o 
   3 -10   2        0.40        0.00      1.53 o 
   4 -10   2       60.35       47.67      4.48 o 
   5 -10   2        4.68        5.29      2.28 o 
   6 -10   2      246.39      246.77      9.38 o 
   7 -10   2        0.00        0.04      4.11 o 
   8 -10   2        0.13        0.00      2.40 o 
   9 -10   2        5.95        2.57      5.12 o 
  -6  -9   2       23.59       22.27      5.67 o 
  -5  -9   2        4.08        2.47      2.86 o 
  -4  -9   2        5.03        9.06      3.11 o 
  -3  -9   2       23.82       34.69      5.05 o 
  -2  -9   2       40.11       45.39     13.55 o 
  -1  -9   2      164.39      142.97     13.53 o 
   0  -9   2       16.08        9.54      3.92 o 
   1  -9   2        1.48        0.00      2.75 o 
   2  -9   2       60.94       57.92      4.53 o 
   3  -9   2      161.51      148.50      5.29 o 
   4  -9   2       48.93       53.62      3.75 o 
   5  -9   2       63.24       66.30      5.24 o 
   6  -9   2      214.89      215.18      8.52 o 
   7  -9   2        0.00        1.59      1.72 o 
   8  -9   2        4.70        4.83      4.38 o 
   9  -9   2        5.93       11.93      2.80 o 
  10  -9   2        4.89        2.39      2.91 o 
  -7  -8   2        3.48        0.91      2.82 o 
  -6  -8   2       72.88       77.42     13.02 o 
  -5  -8   2       74.59       63.57      7.01 o 
  -4  -8   2        0.30        1.03      2.14 o 
  -3  -8   2        4.11        3.39      2.44 o 
  -2  -8   2        0.21        1.29      1.72 o 
  -1  -8   2        0.58        1.15      1.78 o 
   0  -8   2      263.11      235.58      9.92 o 
   1  -8   2       84.36       83.39      4.30 o 
   2  -8   2       69.84       77.91      4.32 o 
   3  -8   2        1.88        3.00      1.36 o 
   4  -8   2       68.83       76.19      3.94 o 
   5  -8   2       75.40       78.29      5.41 o 
   6  -8   2       83.40       88.85      5.66 o 
   7  -8   2       18.53       19.59      3.20 o 
   8  -8   2        0.29        0.00      1.62 o 
   9  -8   2        0.44        1.40      1.94 o 
  10  -8   2        0.03        0.35      2.26 o 
  -8  -7   2        1.15        0.00      3.58 o 
  -7  -7   2       73.69       86.92     12.69 o 
  -6  -7   2        1.88        8.00      2.95 o 
  -5  -7   2       57.38       63.71      6.81 o 
  -4  -7   2      111.54      101.13      7.16 o 
  -3  -7   2        3.21        8.37      2.44 o 
  -2  -7   2       46.59       49.03      5.18 o 
  -1  -7   2        1.19        0.50      1.75 o 
   0  -7   2       18.39       16.42      3.76 o 
   1  -7   2        5.36        3.33      1.11 o 
   2  -7   2      456.67      423.18      8.86 o 
   3  -7   2       62.47       61.96      3.53 o 
   4  -7   2        8.72        7.59      1.47 o 
   5  -7   2       49.35       57.33      4.46 o 
   6  -7   2       40.44       45.96      4.41 o 
   7  -7   2        2.82        2.59      1.75 o 
   8  -7   2        3.99        3.93      1.96 o 
   9  -7   2        4.97        4.20      1.88 o 
  10  -7   2        7.78       12.18      3.33 o 
  -9  -6   2       22.69       17.57      6.28 o 
  -8  -6   2        0.01        0.00      2.92 o 
  -7  -6   2       41.83       46.51      6.03 o 
  -6  -6   2        3.65        5.92      2.31 o 
  -5  -6   2       35.24       37.29      5.00 o 
  -4  -6   2       12.92       14.38      2.91 o 
  -3  -6   2       10.11        8.75      3.38 o 
  -2  -6   2      126.34      114.48      6.32 o 
  -1  -6   2        3.32        3.24      1.11 o 
   0  -6   2        0.65        4.11      0.95 o 
   1  -6   2       89.97       94.57      3.39 o 
   2  -6   2      332.14      319.58      7.11 o 
   3  -6   2      223.51      224.09      5.89 o 
   4  -6   2      476.40      500.04     11.33 o 
   5  -6   2      163.06      167.01      6.38 o 
   6  -6   2        1.07        1.62      1.38 o 
   7  -6   2        9.63       13.54      2.57 o 
   8  -6   2        0.01        0.00      1.36 o 
   9  -6   2        4.41        4.92      1.94 o 
  10  -6   2        5.14        6.05      2.40 o 
  11  -6   2        1.08        2.57      2.16 o 
  -9  -5   2        2.31        1.06      3.45 o 
  -8  -5   2       21.53       24.76      6.66 o 
  -7  -5   2        0.01        0.00      1.81 o 
  -6  -5   2        5.64        7.35      2.31 o 
  -5  -5   2      145.10      128.64      7.19 o 
  -4  -5   2       46.76       57.84      5.42 o 
  -3  -5   2      495.80      493.73     20.28 o 
  -2  -5   2       60.19       48.89      4.42 o 
  -1  -5   2      102.65      109.40      3.23 o 
   0  -5   2     1011.10     1172.55     17.52 o 
   1  -5   2      451.11      440.48     14.65 o 
   2  -5   2     2926.46     3151.25     42.97 o 
   3  -5   2      123.75      132.01      7.22 o 
   4  -5   2      646.48      619.14     11.56 o 
   5  -5   2      168.21      162.73      6.95 o 
   6  -5   2       45.87       45.83      4.05 o 
   7  -5   2        6.73        6.40      1.80 o 
   8  -5   2        0.49        1.74      1.49 o 
   9  -5   2       20.86       22.55      3.44 o 
  10  -5   2        3.11        1.42      2.07 o 
  11  -5   2        0.70        2.68      3.75 o 
 -10  -4   2        3.38        0.00      3.83 o 
  -9  -4   2        6.97       13.77      5.62 o 
  -8  -4   2       60.28       71.50     10.77 o 
  -7  -4   2       26.94       34.44      7.74 o 
  -6  -4   2       32.43       32.45     13.67 o 
  -5  -4   2        0.06        1.14      1.85 o 
  -4  -4   2       23.03       22.71      4.35 o 
  -3  -4   2       85.64       84.50      5.57 o 
  -2  -4   2      578.59      663.93     35.54 o 
  -1  -4   2        4.26        3.64      0.65 o 
   0  -4   2     1926.01     2263.86     30.80 o 
   1  -4   2      424.21      454.59     13.26 o 
   2  -4   2      510.19      472.07      9.66 o 
   3  -4   2      575.91      507.97      9.18 o 
   4  -4   2       20.85       17.49      2.43 o 
   5  -4   2      235.04      235.34      7.27 o 
   6  -4   2        1.93        3.07      1.30 o 
   7  -4   2       26.81       29.45      3.45 o 
   8  -4   2       41.31       39.50      4.17 o 
   9  -4   2       21.95       17.39      2.86 o 
  10  -4   2        2.55        7.45      2.54 o 
  11  -4   2        2.97        6.04      2.35 o 
 -10  -3   2        1.95        5.42      3.78 o 
  -9  -3   2       15.93       10.39      5.37 o 
  -8  -3   2        0.02        1.24      3.28 o 
  -7  -3   2      103.38      107.43     11.67 o 
  -6  -3   2        7.46        8.17      2.96 o 
  -5  -3   2        1.43        0.96      1.42 o 
  -4  -3   2        0.23        0.27      0.94 o 
  -3  -3   2      730.70      821.02     23.69 o 
  -2  -3   2      531.65      594.77     14.41 o 
  -1  -3   2     3103.16     3741.08     52.07 o 
   0  -3   2     2731.75     3349.44     44.07 o 
   1  -3   2      119.92      136.12      3.36 o 
   2  -3   2        9.77       13.41      1.23 o 
   3  -3   2     1410.61     1465.04     21.21 o 
   4  -3   2       86.14       82.10      3.70 o 
   5  -3   2       39.08       38.56      3.28 o 
   6  -3   2        1.98        2.66      1.31 o 
   7  -3   2        0.18        1.73      1.23 o 
   8  -3   2        0.40        1.65      1.48 o 
   9  -3   2        0.20        1.16      1.56 o 
  10  -3   2        8.07       10.15      2.74 o 
  11  -3   2        5.69        8.30      4.64 o 
 -10  -2   2        0.41        3.53      3.83 o 
  -9  -2   2        0.03        0.00      2.45 o 
  -8  -2   2       56.06       68.83     10.16 o 
  -7  -2   2       20.91       25.57      5.75 o 
  -6  -2   2      349.22      343.26     11.73 o 
  -5  -2   2      330.13      291.51      7.50 o 
  -4  -2   2        0.04        0.00      0.73 o 
  -3  -2   2     1609.83     1728.28     28.32 o 
  -2  -2   2     3972.51     4733.26     88.21 o 
  -1  -2   2      994.88     1337.10     18.35 o 
   0  -2   2     1761.01     1972.64     48.65 o 
   1  -2   2       95.57       86.30      2.35 o 
   2  -2   2      202.57      183.53      3.98 o 
   3  -2   2       49.52       52.98      2.05 o 
   4  -2   2        5.93        6.05      0.86 o 
   5  -2   2        0.44        2.79      1.15 o 
   6  -2   2        1.40        0.91      1.01 o 
   8  -2   2       13.04       14.53      2.52 o 
   9  -2   2        7.92        8.15      2.29 o 
  10  -2   2        4.25        2.12      3.43 o 
  11  -2   2        6.71       12.58      5.52 o 
 -11  -1   2        0.00        0.93      3.83 o 
 -10  -1   2        0.14        0.00      3.00 o 
  -9  -1   2       13.56       10.16      4.36 o 
  -8  -1   2        7.89       10.74      4.24 o 
  -7  -1   2       13.73       16.15      2.85 o 
  -6  -1   2       23.03       23.99      2.46 o 
  -5  -1   2       52.35       56.19      3.08 o 
  -4  -1   2        0.05        1.63      0.74 o 
  -3  -1   2       65.20       65.12      2.61 o 
  -2  -1   2       12.49       13.36      1.26 o 
  -1  -1   2      217.67      241.74      4.80 o 
   0  -1   2       14.88       16.18      1.31 o 
   1  -1   2      893.63      845.57     12.24 o 
   2  -1   2      605.97      640.31      9.93 o 
   3  -1   2     3093.46     2937.77     39.43 o 
   5  -1   2     2152.00     2092.82     29.89 o 
   6  -1   2       59.26       62.51      4.16 o 
   7  -1   2       30.07       40.77      4.85 o 
   8  -1   2        5.66        6.77      2.98 o 
   9  -1   2       12.28       18.94      6.15 o 
  10  -1   2        6.10        6.81      3.68 o 
 -11   0   2        3.18        1.94      3.61 o 
 -10   0   2       11.14       13.19      4.89 o 
  -9   0   2       14.09        9.08      4.13 o 
  -8   0   2       49.71       52.57     15.41 o 
  -7   0   2       47.12       50.67      5.02 o 
  -6   0   2      126.60      145.47      5.24 o 
  -5   0   2       23.06       20.90      2.02 o 
  -4   0   2      172.32      172.03      4.90 o 
  -3   0   2        2.24        2.26      0.69 o 
  -2   0   2     1092.45     1102.59     22.37 o 
  -1   0   2     2590.76     2586.27     39.77 o 
   0   0   2     1463.00     1461.20     19.71 o 
   1   0   2      959.86      872.63     65.37 o 
   2   0   2    17232.69    16976.22    215.25 o 
   3   0   2       65.28       64.74      2.44 o 
   4   0   2     3663.19     3585.67     48.18 o 
   5   0   2     1148.96     1081.22     17.28 o 
   6   0   2      245.62      226.82      7.08 o 
   7   0   2       12.49       15.63      2.44 o 
   8   0   2        0.07        0.58      2.55 o 
   9   0   2       31.04       26.57      7.31 o 
  10   0   2        0.15        0.00      3.30 o 
 -11   1   2        2.69        6.53      3.35 o 
 -10   1   2       32.24       31.44      7.24 o 
  -9   1   2       18.07       19.02      3.97 o 
  -8   1   2        3.04        3.14      1.91 o 
  -7   1   2        3.74        5.48      1.98 o 
  -6   1   2       19.77       19.87      3.06 o 
  -5   1   2        9.45        5.57      2.67 o 
  -4   1   2       27.04       28.57      2.03 o 
  -3   1   2       66.61       55.21      2.24 o 
  -2   1   2       60.53       65.25      2.26 o 
  -1   1   2     4726.65     4807.26     89.80 o 
   0   1   2     1554.63     1544.71     30.13 o 
   1   1   2      204.21      179.59      4.16 o 
   2   1   2     1781.89     1774.99     28.07 o 
   3   1   2      409.80      380.52      7.08 o 
   4   1   2      253.14      247.68      5.63 o 
   5   1   2       56.14       50.09      2.80 o 
   6   1   2       85.59       75.12      3.95 o 
   7   1   2       70.93       63.87      9.10 o 
   8   1   2       22.36       26.10      6.48 o 
   9   1   2        5.60       10.89      4.64 o 
  10   1   2        4.25        3.35      4.51 o 
 -11   2   2        0.00        0.00      2.85 o 
 -10   2   2       37.22       40.32     12.61 o 
  -9   2   2       17.91       20.57      6.03 o 
  -7   2   2        0.70        1.48      1.51 o 
  -6   2   2      342.01      339.86     11.07 o 
  -5   2   2       70.01       57.31      2.72 o 
  -4   2   2      113.36      113.86      3.68 o 
  -3   2   2       41.05       44.11      2.02 o 
  -2   2   2        7.08       14.31      1.11 o 
  -1   2   2      862.86      833.52     18.23 o 
   0   2   2      832.06      855.85     14.52 o 
   1   2   2      139.70      133.28      3.16 o 
   2   2   2       37.07       35.64      1.71 o 
   3   2   2       14.42       15.74      1.58 o 
   4   2   2       93.22       84.14      3.06 o 
   5   2   2        0.01        0.65      0.87 o 
   6   2   2        0.30        0.86      2.22 o 
   7   2   2        3.64        6.63      3.86 o 
   8   2   2       43.54       41.93      8.57 o 
   9   2   2        3.39        9.96      4.66 o 
 -11   3   2        0.50        2.32      2.59 o 
 -10   3   2        7.71        4.68      6.48 o 
  -9   3   2       15.28       14.06      3.07 o 
  -8   3   2       41.48       39.61      4.83 o 
  -7   3   2       81.76       84.88      5.73 o 
  -6   3   2       65.72       53.76      4.61 o 
  -5   3   2       34.05       29.21      2.19 o 
  -4   3   2       46.48       51.54      2.54 o 
  -3   3   2      309.80      331.91      7.28 o 
  -2   3   2        1.09        1.75      0.54 o 
  -1   3   2       60.95       69.51      2.25 o 
   0   3   2      138.30      122.05      4.79 o 
   1   3   2        3.87        5.70      0.84 o 
   2   3   2       56.93       51.74      2.11 o 
   3   3   2      738.08      712.69     11.73 o 
   4   3   2      162.13      144.08     12.35 o 
   5   3   2       13.23       15.70      2.85 o 
   6   3   2       16.14       13.52      3.03 o 
   7   3   2        4.09        5.45      3.18 o 
   8   3   2       23.32       22.57      6.43 o 
   9   3   2        1.57        5.90      4.24 o 
 -11   4   2        1.62        1.95      2.70 o 
 -10   4   2       10.71       16.18      4.11 o 
  -9   4   2       78.92       88.67      7.46 o 
  -8   4   2        2.16        3.04      2.11 o 
  -7   4   2       25.33       27.17      4.29 o 
  -6   4   2      409.44      421.25     16.45 o 
  -5   4   2        0.89        1.67      1.40 o 
  -4   4   2      151.48      152.51      3.97 o 
  -3   4   2      245.24      243.60      8.58 o 
  -2   4   2      531.56      543.26     26.41 o 
  -1   4   2        3.04        2.67      0.75 o 
   0   4   2      404.79      394.07      8.41 o 
   1   4   2      333.01      306.80      7.52 o 
   2   4   2       61.54       70.22      2.60 o 
   3   4   2        5.14        7.48      1.96 o 
   4   4   2       60.47       49.81      4.86 o 
   5   4   2        6.15        8.02      2.59 o 
   6   4   2        1.59        2.21      2.22 o 
   7   4   2        3.52        6.53      4.11 o 
   8   4   2       16.58       15.71      5.57 o 
   9   4   2        0.04        0.00      3.73 o 
 -11   5   2       10.29       17.81      3.88 o 
 -10   5   2        4.92        5.88      3.28 o 
  -9   5   2       22.95       24.42      4.68 o 
  -8   5   2        2.42        2.26      2.28 o 
  -7   5   2       57.31       72.27      5.99 o 
  -6   5   2       42.21       44.61      8.40 o 
  -5   5   2       21.82       24.52      2.40 o 
  -4   5   2      120.96      118.48      4.32 o 
  -3   5   2       75.44       70.56      3.20 o 
  -2   5   2       88.61       89.75      3.37 o 
  -1   5   2      168.03      160.03      4.74 o 
   0   5   2       75.86       74.23      4.08 o 
   1   5   2      117.93      126.86      4.30 o 
   2   5   2        1.61        0.00      2.09 o 
   3   5   2       85.46       93.92      9.74 o 
   4   5   2        1.40        2.51      1.83 o 
   5   5   2       46.84       61.50      8.93 o 
   6   5   2        4.96        5.33      3.00 o 
   7   5   2        5.34        4.99      3.71 o 
   8   5   2        2.32        5.24      4.49 o 
 -11   6   2        8.26       22.49      7.51 o 
 -10   6   2        1.25        6.51      4.19 o 
  -9   6   2        0.36        0.00      3.20 o 
  -8   6   2       67.39       68.03     10.56 o 
  -7   6   2        0.07        1.06      2.60 o 
  -6   6   2        2.00        0.00      1.87 o 
  -5   6   2        0.76        2.06      1.21 o 
  -4   6   2       28.58       34.65      2.83 o 
  -3   6   2      456.98      427.21      9.91 o 
  -2   6   2      182.16      176.20      5.42 o 
  -1   6   2      312.41      292.23      7.54 o 
   0   6   2        0.93        1.66      1.01 o 
   1   6   2        7.58        5.32      2.82 o 
   2   6   2        0.50        0.95      1.74 o 
   3   6   2        0.00        0.00      1.56 o 
   4   6   2       13.55       26.93      6.25 o 
   5   6   2       12.84       14.72      3.31 o 
   6   6   2        0.02        1.89      2.21 o 
   7   6   2        1.29        7.14      4.21 o 
 -11   7   2        3.17        0.00      3.91 o 
 -10   7   2       10.89       20.80      6.33 o 
  -9   7   2       68.44       59.53     10.61 o 
  -8   7   2       15.89       12.15      5.29 o 
  -7   7   2      238.77      214.94     15.56 o 
  -6   7   2      249.33      263.83     16.82 o 
  -5   7   2       20.35       19.02      3.36 o 
  -4   7   2      313.11      272.06     11.37 o 
  -3   7   2       25.59       35.45      6.38 o 
  -2   7   2      159.21      158.80      7.84 o 
  -1   7   2      389.73      372.84     12.30 o 
   0   7   2        0.00        2.92      2.47 o 
   1   7   2        3.41        2.12      2.40 o 
   2   7   2        0.42        4.61      3.56 o 
   3   7   2       19.49       18.66      5.42 o 
   4   7   2       27.71       27.63      7.16 o 
   5   7   2        0.08        0.00      3.56 o 
   6   7   2        0.09        0.00      4.06 o 
 -10   8   2       30.50       28.36      8.40 o 
  -9   8   2        9.05       21.23      6.73 o 
  -8   8   2      107.62      111.57     14.22 o 
  -7   8   2      133.61      128.74     14.40 o 
  -6   8   2      405.59      416.95     22.62 o 
  -5   8   2      127.30      111.97      6.87 o 
  -4   8   2        9.95        9.31      2.54 o 
  -3   8   2        5.20        2.40      2.92 o 
  -2   8   2      102.29       93.31      8.47 o 
  -1   8   2       42.83       50.93      8.37 o 
   0   8   2       66.85       52.54      8.72 o 
   1   8   2       52.12       53.12      9.08 o 
   2   8   2        6.79       10.61      4.46 o 
   3   8   2       42.67       68.73     10.84 o 
   4   8   2        2.20        5.95      4.13 o 
   5   8   2        1.87        5.22      5.17 o 
   6   8   2        0.01       11.32      5.62 o 
 -10   9   2        6.43       10.36      5.57 o 
  -9   9   2        5.30       10.77      5.85 o 
  -8   9   2        1.11        0.66      3.40 o 
  -7   9   2        0.18        3.23      3.73 o 
  -6   9   2       31.60       38.10      7.79 o 
  -5   9   2       73.84       84.99     11.17 o 
  -4   9   2       10.18       16.95      3.61 o 
  -3   9   2       72.11       74.31     13.63 o 
  -2   9   2       75.97       68.58      9.81 o 
  -1   9   2       49.26       40.77      8.02 o 
   0   9   2      202.54      156.47     13.44 o 
   1   9   2      128.17      131.76     12.56 o 
   2   9   2        1.30        6.48      4.11 o 
   3   9   2       27.26       39.76      8.45 o 
   4   9   2       22.70       33.36      8.37 o 
   5   9   2        3.17        1.16      4.64 o 
  -9  10   2        3.91        6.93      4.26 o 
  -8  10   2       15.24       22.89      6.51 o 
  -7  10   2       11.51        7.08      4.97 o 
  -6  10   2        1.89        5.04      4.24 o 
  -5  10   2       10.01       11.85      5.04 o 
  -4  10   2       16.29       31.10      5.04 o 
  -3  10   2        7.02        8.40      4.69 o 
  -2  10   2        0.61        0.00      3.00 o 
  -1  10   2        4.34        5.47      3.93 o 
   0  10   2       16.73       26.05      7.14 o 
   1  10   2       62.12       58.37     10.89 o 
   2  10   2       27.01       40.44      9.30 o 
   3  10   2       25.20       31.59      8.19 o 
  -8  11   2        0.07        0.00      4.69 o 
  -7  11   2        0.00        0.00      4.51 o 
  -6  11   2        0.17        9.25      5.85 o 
  -5  11   2       13.98       21.20      6.81 o 
  -4  11   2       15.07       17.95      6.03 o 
  -3  11   2        0.35        0.00      4.11 o 
  -2  11   2       14.01       13.11      5.65 o 
  -1  11   2        0.35        1.82      4.16 o 
   0  11   2        0.67        6.38      5.42 o 
   1  11   2        1.66       10.16      5.14 o 
   2  11   2       11.68       11.57      5.82 o 
  -6  12   2        5.32       13.67      6.30 o 
  -4  12   2        3.15        0.00      3.93 o 
  -3  12   2        3.86        8.62      5.22 o 
  -2  12   2        0.05        0.00      4.92 o 
  -1  12   2        1.82        8.77      6.00 o 
  -1 -13   3        3.57       13.16      6.68 o 
   0 -13   3       13.74       16.34      7.16 o 
   1 -13   3       12.55        7.44      5.55 o 
   2 -13   3        1.86        8.07      5.85 o 
   3 -13   3        0.00        3.66      4.71 o 
   6 -13   3        0.01        2.22      5.45 o 
  -3 -12   3        5.20        0.76      4.71 o 
  -2 -12   3        0.12        3.53      4.97 o 
  -1 -12   3        2.41        4.26      4.59 o 
   0 -12   3       10.16        0.00      4.34 o 
   1 -12   3        0.07        2.17      4.08 o 
   2 -12   3        5.51       13.99      5.80 o 
   3 -12   3        1.66        0.00      3.76 o 
   5 -12   3       11.84       19.11      5.95 o 
   6 -12   3        5.88       14.20      5.90 o 
   7 -12   3        2.98        1.26      4.89 o 
  -4 -11   3        0.82        0.91      3.36 o 
  -3 -11   3       16.33       27.93      5.23 o 
  -2 -11   3        2.00        4.50      3.14 o 
  -1 -11   3        0.01        0.56      3.67 o 
   0 -11   3        2.18        7.22      2.69 o 
   1 -11   3        0.65        1.52      2.27 o 
   2 -11   3       14.12       24.61      4.27 o 
   3 -11   3       85.75       87.59      7.42 o 
   4 -11   3        3.66        3.51      2.04 o 
   5 -11   3       48.45       47.41      5.54 o 
   6 -11   3       14.82       17.40      4.01 o 
   7 -11   3       47.46       56.04     10.51 o 
   8 -11   3       13.71       11.19      3.82 o 
  -5 -10   3       22.48       26.75      5.35 o 
  -4 -10   3        0.03        0.00      4.78 o 
  -3 -10   3        9.00       15.01      3.89 o 
  -2 -10   3       15.12       17.36      3.95 o 
  -1 -10   3        8.45       16.95      4.01 o 
   0 -10   3        4.86        5.05      2.65 o 
   1 -10   3       49.96       34.96      5.04 o 
   2 -10   3        3.00        8.34      2.63 o 
   3 -10   3       45.96       47.83      4.89 o 
   4 -10   3        0.14        1.34      1.63 o 
   5 -10   3        7.65        7.95      2.82 o 
   6 -10   3       79.28       88.20      8.15 o 
   7 -10   3        2.90        2.03      3.82 o 
   8 -10   3      119.64      123.25      8.33 o 
   9 -10   3        8.34        4.29      2.77 o 
  -6  -9   3       37.21       43.64      9.10 o 
  -5  -9   3       91.88       90.41      8.76 o 
  -4  -9   3       17.82       28.76      4.92 o 
  -3  -9   3       23.67       17.92      3.97 o 
  -2  -9   3        7.70        7.80      3.03 o 
  -1  -9   3      311.24      256.31     12.59 o 
   0  -9   3        7.06        9.39      2.72 o 
   1  -9   3      215.27      191.97      9.22 o 
   2  -9   3       36.74       35.78      5.43 o 
   3  -9   3       26.18       22.21      2.52 o 
   4  -9   3       25.55       28.55      2.82 o 
   5  -9   3       87.27       92.39      6.21 o 
   6  -9   3      135.45      129.54      6.77 o 
   7  -9   3        0.06        1.64      1.80 o 
   8  -9   3       95.10       92.61      7.12 o 
   9  -9   3       11.02       10.76      4.73 o 
  -7  -8   3        1.27        2.37      2.90 o 
  -6  -8   3       97.25       99.52     12.86 o 
  -5  -8   3        1.84        5.41      4.08 o 
  -4  -8   3      241.67      195.74     10.17 o 
  -3  -8   3       13.25       11.08      4.37 o 
  -2  -8   3        1.33        0.99      2.33 o 
  -1  -8   3      292.26      248.29     12.98 o 
   0  -8   3        3.67        2.70      2.07 o 
   1  -8   3        0.00        0.40      1.04 o 
   2  -8   3        0.07        0.75      1.18 o 
   3  -8   3       28.06       33.29      2.92 o 
   4  -8   3      113.25      114.30      4.60 o 
   5  -8   3        0.22        2.53      1.61 o 
   6  -8   3        2.91        8.06      2.22 o 
   7  -8   3       21.81       26.09      3.68 o 
   8  -8   3        5.74        6.22      2.13 o 
   9  -8   3        0.71        0.99      1.93 o 
  10  -8   3        0.12        1.41      2.18 o 
  -8  -7   3       11.19       22.94      6.78 o 
  -7  -7   3       32.62       32.25      6.18 o 
  -6  -7   3        1.95        4.98      2.50 o 
  -5  -7   3      201.81      174.80     12.51 o 
  -4  -7   3        3.58        2.41      2.02 o 
  -3  -7   3      176.83      162.45      8.51 o 
  -2  -7   3      234.18      233.85     10.07 o 
  -1  -7   3       89.24       85.14      5.70 o 
   0  -7   3      207.16      227.79      6.09 o 
   1  -7   3        1.85        7.14      1.42 o 
   2  -7   3       33.28       39.70      2.88 o 
   3  -7   3      142.29      141.52      4.76 o 
   4  -7   3       23.81       28.35      2.61 o 
   5  -7   3       15.68       15.97      2.51 o 
   6  -7   3       97.27       98.14      6.24 o 
   7  -7   3       12.29       11.98      2.43 o 
   8  -7   3        0.06        1.40      1.76 o 
   9  -7   3        0.34        0.84      1.78 o 
  10  -7   3        1.83        2.63      2.20 o 
  -9  -6   3        0.31        3.25      3.48 o 
  -8  -6   3        0.02        8.14      4.24 o 
  -7  -6   3        9.25        7.23      4.58 o 
  -6  -6   3        6.36       10.11      3.06 o 
  -5  -6   3        1.51        4.52      3.25 o 
  -4  -6   3        0.21        2.70      2.05 o 
  -3  -6   3       29.48       40.49      4.77 o 
  -2  -6   3      631.92      616.15     29.31 o 
  -1  -6   3     1465.67     1587.18     23.19 o 
   0  -6   3        3.53        2.54      0.85 o 
   1  -6   3      286.01      330.42      7.22 o 
   2  -6   3      248.32      264.27      6.42 o 
   3  -6   3       91.23       89.65      3.72 o 
   4  -6   3      471.38      478.33      9.87 o 
   5  -6   3      154.15      151.53      6.13 o 
   6  -6   3      246.84      241.71      8.50 o 
   7  -6   3        0.01        3.19      1.60 o 
   8  -6   3        3.31        4.93      1.76 o 
   9  -6   3        0.01        2.42      1.72 o 
  10  -6   3        6.43        6.39      2.19 o 
  -9  -5   3       10.65       16.64      5.67 o 
  -8  -5   3        0.63        4.41      4.19 o 
  -7  -5   3        9.44        6.68      2.56 o 
  -6  -5   3       10.12       12.10      4.06 o 
  -5  -5   3      115.53      146.83     14.17 o 
  -4  -5   3       14.40       14.42      2.87 o 
  -3  -5   3       55.79       57.46      5.28 o 
  -2  -5   3     2537.98     2831.51     38.40 o 
  -1  -5   3      607.55      684.53     11.24 o 
   0  -5   3     1352.12     1593.97     23.09 o 
   1  -5   3       58.56       73.21      3.22 o 
   2  -5   3      332.07      382.32      7.88 o 
   3  -5   3        5.89        5.72      1.16 o 
   4  -5   3       41.77       48.05      2.82 o 
   5  -5   3       74.23       76.93      5.96 o 
   6  -5   3        3.34        2.63      1.37 o 
   7  -5   3       43.15       50.98      4.64 o 
   8  -5   3       19.05       21.03      4.68 o 
   9  -5   3        4.85       10.74      2.47 o 
  10  -5   3        3.31        3.83      2.30 o 
 -10  -4   3       14.61       11.32      5.17 o 
  -9  -4   3        0.57        0.40      3.18 o 
  -8  -4   3        8.52        9.25      4.13 o 
  -7  -4   3       62.83       46.20      5.38 o 
  -6  -4   3        0.75        1.23      1.66 o 
  -5  -4   3       18.50       14.68      2.90 o 
  -4  -4   3      185.01      228.58      9.21 o 
  -3  -4   3      143.13      131.02      6.55 o 
  -2  -4   3      675.23      785.57     14.55 o 
  -1  -4   3        0.41        0.85      0.59 o 
   0  -4   3     1166.36     1348.44     19.67 o 
   1  -4   3      641.22      715.27     15.82 o 
   2  -4   3      385.56      355.50      7.18 o 
   3  -4   3       12.80       18.81      1.75 o 
   4  -4   3        0.19        0.85      0.70 o 
   5  -4   3       21.40       25.79      4.39 o 
   6  -4   3      212.74      190.05      6.98 o 
   7  -4   3       15.73       18.86      2.79 o 
   8  -4   3        7.61        3.40      1.59 o 
   9  -4   3        1.50        1.08      1.67 o 
  10  -4   3        0.85        3.58      1.83 o 
 -10  -3   3        0.10        0.00      3.23 o 
  -9  -3   3       10.61       13.97      5.35 o 
  -8  -3   3        3.57        3.98      3.35 o 
  -7  -3   3       75.69       69.84      9.43 o 
  -6  -3   3       73.25       77.09      7.17 o 
  -5  -3   3      451.10      453.63     14.13 o 
  -4  -3   3      961.67     1011.20     18.60 o 
  -3  -3   3       72.98       78.63      2.36 o 
  -2  -3   3     1014.41     1063.45     17.23 o 
  -1  -3   3       15.06       20.67      1.41 o 
   0  -3   3     3786.44     4497.66     59.21 o 
   1  -3   3       20.13       23.48      1.66 o 
   2  -3   3       41.86       50.72      8.45 o 
   3  -3   3      271.59      259.95      5.76 o 
   4  -3   3        7.44        9.64      1.39 o 
   5  -3   3        8.11       11.07      1.96 o 
   6  -3   3       61.63       62.83      4.41 o 
   7  -3   3        8.38       11.59      2.20 o 
   8  -3   3        0.00        2.04      1.44 o 
   9  -3   3        0.44        4.26      1.80 o 
  10  -3   3        0.95        0.00      1.70 o 
 -11  -2   3        1.20        0.00      3.00 o 
 -10  -2   3        0.18        5.98      3.88 o 
  -9  -2   3        2.06        3.48      3.53 o 
  -8  -2   3        0.60        0.55      2.27 o 
  -7  -2   3       66.41       51.64      8.04 o 
  -6  -2   3      137.95      131.03      5.13 o 
  -5  -2   3       21.05       24.67      3.47 o 
  -4  -2   3      241.42      257.63      6.76 o 
  -3  -2   3       54.19       54.44      2.70 o 
  -2  -2   3       86.18       81.74      2.40 o 
  -1  -2   3     2031.80     2248.45     34.08 o 
   0  -2   3     1110.22     1274.78     18.15 o 
   1  -2   3     1593.34     1554.75     21.90 o 
   2  -2   3       14.35       17.22      1.47 o 
   3  -2   3      137.65      134.99      3.75 o 
   4  -2   3       27.74       24.67      1.84 o 
   5  -2   3      272.91      232.08      8.19 o 
   6  -2   3       53.32       51.77      4.08 o 
   8  -2   3        9.90        8.34      2.02 o 
   9  -2   3        1.36        0.55      1.88 o 
  10  -2   3        0.22        3.56      3.40 o 
 -11  -1   3        0.10        0.63      3.43 o 
 -10  -1   3        1.63        6.81      3.68 o 
  -9  -1   3       15.57       11.42      4.82 o 
  -8  -1   3        7.73       14.35      4.64 o 
  -7  -1   3       96.27      103.53      6.09 o 
  -6  -1   3        2.36        2.36      1.26 o 
  -5  -1   3      437.71      438.33     10.07 o 
  -4  -1   3      180.69      195.33      5.58 o 
  -3  -1   3      467.26      468.51      9.66 o 
  -2  -1   3       91.68       97.48      9.13 o 
  -1  -1   3     1999.27     2152.09     29.00 o 
   0  -1   3     2363.76     2119.24     77.57 o 
   1  -1   3       81.22       80.98      4.96 o 
   2  -1   3       91.30       76.21      2.56 o 
   3  -1   3      111.46       78.38      2.74 o 
   5  -1   3      967.06      861.92     14.42 o 
   6  -1   3        5.79        7.21      1.67 o 
   7  -1   3      710.96      648.59     15.13 o 
   8  -1   3        0.00        1.36      2.95 o 
   9  -1   3        2.05        6.00      3.88 o 
  10  -1   3        0.26        0.00      3.50 o 
 -11   0   3        0.49        2.60      3.71 o 
 -10   0   3        5.27        1.44      3.23 o 
  -9   0   3       25.01       25.24      6.00 o 
  -8   0   3       26.21       32.41      4.45 o 
  -7   0   3        0.07        2.00      1.63 o 
  -6   0   3       60.57       61.44      3.48 o 
  -5   0   3      292.05      310.08      7.87 o 
  -4   0   3      282.78      276.49      6.89 o 
  -3   0   3      380.68      369.10      9.68 o 
  -2   0   3       39.45       30.75      2.15 o 
  -1   0   3      290.56      296.07      6.91 o 
   0   0   3       15.28       14.87      1.12 o 
   1   0   3       38.06       30.17      1.61 o 
   3   0   3     1567.33     1422.52     20.81 o 
   4   0   3     3013.72     3002.51     41.33 o 
   5   0   3      456.44      417.74     16.36 o 
   6   0   3       97.00       90.09      4.44 o 
   7   0   3      401.10      370.93     10.40 o 
   8   0   3       17.62       17.17      5.62 o 
   9   0   3        0.40        4.64      3.33 o 
  10   0   3        0.02        0.00      3.61 o 
 -11   1   3        0.05        0.00      3.33 o 
 -10   1   3        0.15        2.52      3.28 o 
  -9   1   3       59.10       72.78      6.81 o 
  -8   1   3       17.05       13.65      2.86 o 
  -7   1   3       66.38       80.94      9.45 o 
  -6   1   3        4.12        4.18      1.79 o 
  -5   1   3       29.10       30.72      2.39 o 
  -4   1   3      109.38      108.02      3.78 o 
  -3   1   3        3.09        6.98      1.10 o 
  -2   1   3     2421.41     2268.83     52.99 o 
  -1   1   3      583.55      501.00     10.81 o 
   0   1   3      522.73      511.62     10.08 o 
   1   1   3       16.45       14.82      1.26 o 
   2   1   3      132.25      142.92      3.73 o 
   3   1   3        4.32        5.98      2.16 o 
   4   1   3      302.90      268.75      6.21 o 
   5   1   3        1.11        0.26      0.83 o 
   6   1   3       55.87       50.94      3.77 o 
   7   1   3        0.76        3.03      2.85 o 
   8   1   3        4.68        3.56      3.28 o 
   9   1   3        0.01        1.79      3.68 o 
 -11   2   3        3.47        2.04      3.45 o 
 -10   2   3        6.74        8.54      2.94 o 
  -9   2   3        7.94       17.38      3.31 o 
  -8   2   3       64.70       59.98      7.61 o 
  -7   2   3       30.82       33.51      4.13 o 
  -6   2   3      526.24      535.21     28.88 o 
  -5   2   3       42.94       44.50      2.62 o 
  -4   2   3      728.49      729.14     13.92 o 
  -3   2   3      280.18      274.54      6.31 o 
  -2   2   3      288.52      246.03     11.30 o 
  -1   2   3      186.10      178.20      6.29 o 
   0   2   3       25.50       21.79      2.53 o 
   1   2   3        0.35        0.82      0.49 o 
   2   2   3      191.03      195.37      4.63 o 
   3   2   3       16.01       17.68      1.66 o 
   4   2   3       85.82       86.15      3.65 o 
   5   2   3       10.81       13.32      1.74 o 
   6   2   3       95.08       92.51      9.88 o 
   7   2   3        1.36        1.51      2.72 o 
   8   2   3        6.36       11.47      4.31 o 
   9   2   3        1.13        4.24      4.21 o 
 -11   3   3       19.59        6.14      7.29 o 
 -10   3   3        0.19        0.92      2.11 o 
  -9   3   3        0.40        1.34      3.38 o 
  -8   3   3        3.35        6.74      2.15 o 
  -7   3   3        9.00        9.01      2.50 o 
  -6   3   3      137.67      134.11      6.27 o 
  -5   3   3       41.37       56.05      2.90 o 
  -4   3   3       36.61       44.80      2.44 o 
  -3   3   3        2.01        1.14      0.61 o 
  -2   3   3      390.77      431.72     13.94 o 
  -1   3   3      102.06       87.97      4.46 o 
   0   3   3      273.89      271.34     12.06 o 
   1   3   3        8.70        9.98      1.24 o 
   2   3   3        9.31       13.76      1.47 o 
   3   3   3       12.58       18.17      1.99 o 
   4   3   3        2.54        3.49      1.76 o 
   5   3   3      225.50      231.41     17.64 o 
   6   3   3        2.73        2.57      2.72 o 
   7   3   3        2.35        0.05      3.23 o 
   8   3   3        0.38        4.82      3.53 o 
   9   3   3        0.56        0.00      3.61 o 
 -11   4   3       14.97        7.65      3.26 o 
 -10   4   3        1.32        3.00      2.34 o 
  -9   4   3       25.70       28.35      4.75 o 
  -8   4   3        5.03        6.36      2.96 o 
  -7   4   3       11.30       15.74      2.89 o 
  -6   4   3      369.16      356.74     11.48 o 
  -5   4   3       36.51       43.51      2.77 o 
  -4   4   3      402.41      401.74      9.01 o 
  -3   4   3      710.89      762.81     14.39 o 
  -2   4   3      619.37      622.25     16.31 o 
  -1   4   3       53.70       48.41      3.99 o 
   0   4   3      320.60      277.65      7.92 o 
   1   4   3       29.86       33.24      2.63 o 
   2   4   3       22.01       20.76      1.85 o 
   3   4   3       89.79       89.07      6.14 o 
   4   4   3       53.91       56.78      5.53 o 
   5   4   3       13.89       15.65      5.82 o 
   6   4   3        2.74        3.45      2.35 o 
   7   4   3        1.11        0.00      3.13 o 
   8   4   3        9.96        7.99      4.41 o 
 -11   5   3        6.51        0.00      3.83 o 
 -10   5   3       27.18       45.36      8.95 o 
  -9   5   3        5.77       10.61      4.13 o 
  -8   5   3       41.21       35.75      7.49 o 
  -7   5   3        0.37        1.99      2.02 o 
  -6   5   3       98.67      100.17     10.87 o 
  -5   5   3      119.55      115.29      6.12 o 
  -4   5   3       89.01       92.37      7.11 o 
  -3   5   3      203.54      208.88      8.48 o 
  -2   5   3      138.04      129.52      6.31 o 
  -1   5   3       87.07       86.01      5.01 o 
   0   5   3        0.96        0.45      1.05 o 
   1   5   3       18.99       22.35      1.98 o 
   2   5   3        8.78        8.16      1.99 o 
   3   5   3       13.51       12.23      2.69 o 
   4   5   3        0.75        1.32      1.64 o 
   5   5   3       10.04       21.17      3.98 o 
   6   5   3        0.30        0.76      2.06 o 
   7   5   3        9.16        0.66      3.88 o 
 -11   6   3        6.44        0.00      3.93 o 
 -10   6   3        1.61        5.32      3.93 o 
  -9   6   3       23.27       16.01      5.14 o 
  -8   6   3       51.20       60.01     10.01 o 
  -7   6   3      211.55      215.50     15.46 o 
  -6   6   3       77.52       80.68     10.29 o 
  -5   6   3        7.19        5.28      2.15 o 
  -4   6   3        1.42        4.85      2.03 o 
  -3   6   3       31.63       48.51      7.03 o 
  -2   6   3        0.37        1.19      1.57 o 
  -1   6   3      494.80      433.12     13.53 o 
   0   6   3      142.04      143.35      6.72 o 
   1   6   3       45.50       43.32      7.59 o 
   2   6   3       12.69        8.98      3.50 o 
   3   6   3        1.30        4.59      3.10 o 
   4   6   3        6.05       11.37      4.82 o 
   5   6   3        0.09        0.25      3.25 o 
   6   6   3        7.71        2.32      4.29 o 
 -10   7   3        0.32        0.00      3.66 o 
  -9   7   3        7.45        9.91      5.35 o 
  -8   7   3        5.00        5.65      3.71 o 
  -7   7   3      351.11      362.59     21.20 o 
  -6   7   3        8.71       15.25      5.12 o 
  -5   7   3     1407.55     1463.17     35.26 o 
  -4   7   3      337.52      320.05     12.14 o 
  -3   7   3      347.77      325.72     12.03 o 
  -2   7   3       61.72       70.61      5.95 o 
  -1   7   3      115.69       97.44      5.90 o 
   0   7   3        8.38       11.07      4.66 o 
   1   7   3       12.72       14.22      4.89 o 
   2   7   3        9.70       13.77      4.87 o 
   3   7   3        0.17        2.55      3.28 o 
   4   7   3        9.00        7.39      4.74 o 
   5   7   3        1.85        0.00      3.35 o 
   6   7   3       12.68       19.69      7.24 o 
 -10   8   3        4.17       14.70      6.00 o 
  -9   8   3       11.64       17.85      6.88 o 
  -8   8   3       27.32       45.99      9.56 o 
  -7   8   3       67.26       74.58     11.80 o 
  -6   8   3        5.88        8.82      4.01 o 
  -5   8   3      282.35      274.85     11.66 o 
  -4   8   3      184.07      173.55      9.27 o 
  -3   8   3       51.22       45.49      8.81 o 
  -2   8   3       10.41       10.86      2.72 o 
  -1   8   3       15.87       12.35      4.94 o 
   0   8   3       33.96       34.72      7.46 o 
   1   8   3       10.81       11.37      4.61 o 
   2   8   3        3.30        8.60      5.09 o 
   3   8   3      129.79      140.16     13.29 o 
   4   8   3        8.91       20.78      6.40 o 
   5   8   3        4.80        5.62      5.02 o 
  -9   9   3       15.08       11.12      5.70 o 
  -8   9   3        5.45       11.02      5.45 o 
  -7   9   3       10.35       24.18      6.76 o 
  -6   9   3       60.13       69.34     10.97 o 
  -5   9   3        5.40        1.26      2.36 o 
  -4   9   3        0.65        1.80      2.33 o 
  -3   9   3        6.22        4.11      2.45 o 
  -2   9   3        0.45        0.00      3.08 o 
  -1   9   3       15.96       13.09      4.97 o 
   0   9   3       40.23       43.37      9.08 o 
   1   9   3       17.57       23.15      6.58 o 
   2   9   3        5.90       19.64      6.30 o 
   3   9   3       72.73       71.78     11.85 o 
   4   9   3        5.38       14.83      6.13 o 
  -8  10   3        4.86        9.68      5.60 o 
  -7  10   3        3.37        6.73      5.42 o 
  -6  10   3       82.23       81.16     12.28 o 
  -5  10   3        2.71        4.59      4.56 o 
  -4  10   3        9.06        2.78      4.71 o 
  -3  10   3       20.60       19.82      5.93 o 
  -2  10   3        1.53        0.00      3.76 o 
  -1  10   3        0.75        5.09      4.74 o 
   0  10   3        2.31        4.82      4.64 o 
   1  10   3       20.40       32.27      8.95 o 
   2  10   3       13.60       17.07      5.77 o 
   3  10   3       30.53       28.19      8.57 o 
  -7  11   3        1.15       10.14      6.15 o 
  -6  11   3        0.97        6.96      4.94 o 
  -5  11   3        0.00        2.95      3.83 o 
  -4  11   3        2.84        0.00      3.48 o 
  -3  11   3        0.41        5.45      4.82 o 
  -2  11   3        2.93        0.00      4.08 o 
  -1  11   3        1.08        6.33      4.99 o 
   0  11   3        1.09        1.71      4.41 o 
   1  11   3        9.23        7.34      5.75 o 
  -4  12   3        3.37       12.81      5.85 o 
  -3  12   3       15.74       27.79      7.59 o 
  -2  12   3        2.51        0.00      4.54 o 
  -1 -13   4        2.10        2.77      5.67 o 
   0 -13   4       30.70       16.79      7.06 o 
   1 -13   4        0.12        0.96      4.41 o 
   2 -13   4       55.89       45.66      9.76 o 
   3 -13   4        0.22        2.75      4.54 o 
  -3 -12   4        0.13        0.00      4.19 o 
  -2 -12   4       14.62       21.80      5.26 o 
  -1 -12   4        1.21        2.65      3.40 o 
   0 -12   4        5.48        9.60      8.36 o 
   1 -12   4        0.24        0.00      3.16 o 
   2 -12   4       10.51       10.84      3.78 o 
   3 -12   4        0.17        0.00      2.67 o 
   4 -12   4        0.04        0.28      3.30 o 
   5 -12   4        1.75        2.42      2.43 o 
   6 -12   4       22.07       28.69      7.75 o 
   7 -12   4       29.69       34.82     12.59 o 
  -4 -11   4        2.32        4.61      5.47 o 
  -3 -11   4       17.57       22.91     11.59 o 
  -2 -11   4        0.96        0.65      3.05 o 
  -1 -11   4       25.63       26.91      8.57 o 
   0 -11   4       11.74       13.76      5.99 o 
   1 -11   4        3.05        4.50      2.83 o 
   2 -11   4       16.12       11.02      3.28 o 
   3 -11   4        5.71        5.65      2.72 o 
   4 -11   4        2.35        5.00      2.47 o 
   5 -11   4       43.45       41.38      4.63 o 
   6 -11   4        1.55        3.33      2.49 o 
   7 -11   4        7.28        5.05      2.83 o 
   8 -11   4        0.00        1.95      2.52 o 
  -6 -10   4        0.01        1.04      3.81 o 
  -5 -10   4        9.45       16.48      4.12 o 
  -4 -10   4        2.36        2.85      2.98 o 
  -3 -10   4       12.77       11.98      5.29 o 
  -2 -10   4       88.85       84.68      8.04 o 
  -1 -10   4       26.72       30.17      4.96 o 
   0 -10   4        6.66        4.48      3.54 o 
   1 -10   4      206.85      179.28     16.53 o 
   2 -10   4        0.07        0.15      1.33 o 
   3 -10   4      113.77       98.66      5.33 o 
   4 -10   4        9.08        9.02      2.43 o 
   5 -10   4       12.55       10.37      2.66 o 
   6 -10   4        1.17        2.53      2.00 o 
   7 -10   4        0.16        1.78      2.76 o 
   8 -10   4       50.08       56.87      5.80 o 
   9 -10   4       17.25       16.06      3.32 o 
  -7  -9   4        7.19        9.86      9.56 o 
  -6  -9   4        8.84        3.64      3.10 o 
  -5  -9   4       43.29       48.25      6.52 o 
  -4  -9   4       61.46       56.08      8.89 o 
  -3  -9   4       87.85       88.12      8.30 o 
  -2  -9   4       10.75       16.45      5.38 o 
  -1  -9   4       96.18      106.33      7.74 o 
   0  -9   4      129.38      127.32     10.97 o 
   1  -9   4      324.84      304.58      7.89 o 
   2  -9   4        5.10        5.46      1.61 o 
   3  -9   4       85.78       91.48      4.90 o 
   4  -9   4       21.32       22.37      3.10 o 
   5  -9   4       13.50       11.92      2.58 o 
   6  -9   4        0.19        3.39      1.96 o 
   7  -9   4       16.11       24.40      3.85 o 
   8  -9   4       31.96       41.98      5.54 o 
   9  -9   4        6.14        9.46      6.16 o 
  -7  -8   4        3.10        4.27      2.44 o 
  -6  -8   4       47.79       41.69      6.03 o 
  -5  -8   4       47.95       50.66      6.59 o 
  -4  -8   4      297.02      305.84     13.38 o 
  -3  -8   4      174.95      177.00      9.49 o 
  -2  -8   4       83.97       73.14      6.99 o 
  -1  -8   4      265.47      257.50     11.11 o 
   0  -8   4        9.05       11.00      1.78 o 
   1  -8   4        1.24        3.22      1.31 o 
   2  -8   4        3.60        3.42      1.24 o 
   3  -8   4      103.53       89.30      4.42 o 
   4  -8   4        4.02        4.34      2.63 o 
   5  -8   4       43.25       37.85      3.98 o 
   6  -8   4        2.79        2.55      1.63 o 
   7  -8   4        3.78        1.89      1.81 o 
   8  -8   4        6.81        8.59      2.54 o 
   9  -8   4        4.59       11.81      3.82 o 
  10  -8   4        0.37        1.69      3.98 o 
  -8  -7   4        0.15        0.00      3.28 o 
  -7  -7   4        5.50        2.74      2.33 o 
  -6  -7   4       26.19       29.20     11.81 o 
  -5  -7   4      125.51      100.80     10.34 o 
  -4  -7   4       19.80       18.20      3.66 o 
  -3  -7   4      504.29      493.30     22.44 o 
  -2  -7   4      258.15      277.16     14.23 o 
  -1  -7   4      254.79      271.44     30.09 o 
   0  -7   4      217.72      240.35      6.18 o 
   1  -7   4      204.43      201.61      5.72 o 
   2  -7   4        1.87        4.90      1.89 o 
   3  -7   4       66.79       71.59      3.94 o 
   4  -7   4       21.87       22.11      2.35 o 
   5  -7   4       93.50       88.42      5.70 o 
   6  -7   4       14.25       17.50      3.07 o 
   7  -7   4        0.22        1.57      1.49 o 
   8  -7   4        0.93        1.15      1.69 o 
   9  -7   4        1.28        2.66      1.90 o 
  10  -7   4        1.78        1.30      3.39 o 
  -9  -6   4        0.34        2.62      3.30 o 
  -8  -6   4        7.36       11.40      5.04 o 
  -7  -6   4       43.45       42.57      5.69 o 
  -6  -6   4        3.96        6.53      2.58 o 
  -5  -6   4       62.15       75.94      9.14 o 
  -4  -6   4        7.25        9.69      4.16 o 
  -3  -6   4       20.45       21.37      3.59 o 
  -2  -6   4      118.55      123.54      6.93 o 
  -1  -6   4      667.24      762.70     15.55 o 
   0  -6   4      288.89      328.92      7.93 o 
   1  -6   4      112.62       99.03      4.28 o 
   2  -6   4       15.60       25.56      2.34 o 
   3  -6   4       43.71       50.76      3.28 o 
   4  -6   4        0.12        1.50      1.05 o 
   5  -6   4      217.81      220.59      7.89 o 
   6  -6   4       95.74       94.20      6.04 o 
   7  -6   4       10.96       14.12      2.76 o 
   8  -6   4       11.88       11.86      2.51 o 
   9  -6   4        0.00        5.75      3.49 o 
  10  -6   4       11.33       16.70      5.72 o 
  -9  -5   4        3.95        7.44      4.66 o 
  -8  -5   4        1.26        1.44      2.67 o 
  -7  -5   4       25.36       29.11      4.61 o 
  -6  -5   4      132.32      123.44      8.18 o 
  -5  -5   4       19.44       20.36      7.12 o 
  -4  -5   4       45.13       54.35      5.55 o 
  -3  -5   4      480.37      525.95     16.02 o 
  -2  -5   4      384.92      408.32     13.07 o 
  -1  -5   4        2.14        3.85      1.06 o 
   0  -5   4     1964.41     2351.19     54.51 o 
   1  -5   4      391.14      409.22      9.44 o 
   2  -5   4      509.45      508.88      9.93 o 
   3  -5   4       99.71       97.85      3.67 o 
   4  -5   4      820.85      777.47     16.19 o 
   5  -5   4       24.39       24.03      3.07 o 
   6  -5   4      306.90      276.84      9.12 o 
   7  -5   4       87.09       88.98     10.41 o 
   8  -5   4       12.72       11.49      2.35 o 
   9  -5   4        2.97        5.21      2.19 o 
  10  -5   4       11.11       11.81      3.00 o 
 -10  -4   4       18.23       19.97      5.90 o 
  -9  -4   4        4.80        9.03      4.44 o 
  -8  -4   4        7.17        5.29      3.28 o 
  -7  -4   4       12.43       11.79      3.06 o 
  -6  -4   4      223.13      204.01      9.53 o 
  -5  -4   4      174.65      167.82     11.85 o 
  -4  -4   4       14.79       17.99      1.44 o 
  -3  -4   4       38.89       38.03      1.91 o 
  -2  -4   4      473.64      555.13      9.58 o 
  -1  -4   4       39.41       69.74      2.61 o 
   0  -4   4       32.01       43.24      2.44 o 
   1  -4   4        9.83        5.74      1.93 o 
   2  -4   4        5.65        3.55      0.96 o 
   3  -4   4      109.40      106.73      3.72 o 
   4  -4   4        9.45       11.84      1.54 o 
   5  -4   4      204.92      178.39      6.62 o 
   6  -4   4       54.57       44.82      4.08 o 
   7  -4   4      120.78      122.01      7.92 o 
   8  -4   4       14.60        8.92      2.68 o 
   9  -4   4        4.73        7.37      2.18 o 
  10  -4   4       13.34       16.10      2.87 o 
 -10  -3   4        0.38        0.00      3.03 o 
  -9  -3   4        2.83        3.53      3.30 o 
  -8  -3   4        0.12        1.46      2.85 o 
  -7  -3   4        5.09        5.30      2.81 o 
  -6  -3   4       53.44       57.90      5.51 o 
  -5  -3   4      410.26      376.73     12.27 o 
  -4  -3   4        8.25       11.18      2.39 o 
  -3  -3   4     2708.20     3039.26     41.06 o 
  -2  -3   4       70.29       67.00      2.42 o 
  -1  -3   4      367.47      394.18      7.30 o 
   0  -3   4      174.32      173.50      4.31 o 
   1  -3   4        6.18        6.72      1.07 o 
   2  -3   4        0.00        0.88      0.71 o 
   3  -3   4      277.23      274.61      7.77 o 
   4  -3   4       13.05       16.83      1.80 o 
   5  -3   4      315.71      264.95      9.17 o 
   6  -3   4       71.40       56.44      4.45 o 
   7  -3   4        7.68        5.44      1.85 o 
   8  -3   4        5.25        4.05      1.87 o 
   9  -3   4        0.70        0.00      1.49 o 
  10  -3   4        4.19        4.41      4.19 o 
 -11  -2   4        0.89        0.76      4.06 o 
 -10  -2   4        0.36        2.57      3.56 o 
  -9  -2   4        0.23        0.96      2.82 o 
  -8  -2   4       32.01       32.30      6.98 o 
  -7  -2   4        0.05        0.00      1.69 o 
  -6  -2   4        0.98        1.33      1.05 o 
  -5  -2   4       10.95       12.05      1.94 o 
  -4  -2   4      566.73      593.77     13.81 o 
  -3  -2   4      121.54      113.53      6.24 o 
  -2  -2   4      302.52      328.87      6.37 o 
  -1  -2   4      311.67      277.14      5.62 o 
   0  -2   4      964.82      964.99     17.88 o 
   1  -2   4        0.77        0.60      0.56 o 
   2  -2   4      910.49      830.48     13.48 o 
   3  -2   4      127.11      108.32      4.28 o 
   4  -2   4       91.41       90.66      4.32 o 
   5  -2   4       34.40       28.13      3.05 o 
   6  -2   4      135.55      133.85      5.68 o 
   7  -2   4       36.47        3.68      4.23 o 
   8  -2   4       94.58       95.98      6.79 o 
   9  -2   4        6.36        6.81      4.36 o 
  10  -2   4       14.57       18.38      6.03 o 
 -11  -1   4        0.68        0.00      3.40 o 
 -10  -1   4        0.61        2.02      2.95 o 
  -9  -1   4        9.03        7.21      3.81 o 
  -8  -1   4        0.01        0.00      2.27 o 
  -7  -1   4       21.83       19.02      3.27 o 
  -6  -1   4       23.40       29.37      2.88 o 
  -5  -1   4        7.67        6.17      1.50 o 
  -4  -1   4       91.88       90.73      4.63 o 
  -3  -1   4      834.34      935.22     44.65 o 
  -2  -1   4      761.22      848.50     19.24 o 
  -1  -1   4      197.88      204.62      4.57 o 
   0  -1   4       11.70       12.22      1.24 o 
   1  -1   4        5.54        6.01      1.18 o 
   2  -1   4       45.94       46.39      2.31 o 
   3  -1   4      197.11      207.20      5.19 o 
   4  -1   4       58.17       60.28      6.69 o 
   5  -1   4       17.81       10.13      2.78 o 
   6  -1   4       48.06       40.97      5.19 o 
   7  -1   4      240.97      218.65     10.45 o 
   8  -1   4       24.42       18.38      5.17 o 
   9  -1   4       45.03       42.86      8.22 o 
  10  -1   4       10.17       17.62      5.75 o 
 -11   0   4        6.82        0.00      3.61 o 
 -10   0   4        0.60        2.07      3.03 o 
  -9   0   4        0.21        2.62      2.70 o 
  -8   0   4       46.74       54.33      5.65 o 
  -7   0   4      228.64      243.27      9.77 o 
  -6   0   4        1.89        3.40      1.37 o 
  -5   0   4        0.32        1.00      1.37 o 
  -4   0   4      299.27      313.74      9.35 o 
  -3   0   4      630.05      672.27     13.07 o 
  -2   0   4      679.42      686.69     12.92 o 
  -1   0   4      740.19      709.62     11.23 o 
   0   0   4      204.09      195.16      4.40 o 
   1   0   4      246.26      222.66      4.97 o 
   2   0   4      606.85      574.46     10.08 o 
   3   0   4      386.84      190.83     25.97 o 
   4   0   4        3.09        4.51      1.38 o 
   5   0   4       31.72       28.57      4.12 o 
   6   0   4      324.44      284.19      8.72 o 
   7   0   4      119.23      110.61      6.78 o 
   8   0   4       17.15       14.98      4.87 o 
   9   0   4       29.48       29.85      7.34 o 
 -11   1   4        5.23        2.19      3.76 o 
 -10   1   4        3.71        6.43      3.81 o 
  -9   1   4       10.08       14.32      3.21 o 
  -8   1   4        0.17        0.50      2.51 o 
  -7   1   4       65.22       64.29      6.96 o 
  -6   1   4        9.70       13.42      1.97 o 
  -5   1   4       81.89       88.30      3.87 o 
  -4   1   4       42.88       45.42      2.71 o 
  -3   1   4       70.84       97.22      3.44 o 
  -2   1   4        0.10        0.96      0.54 o 
  -1   1   4      910.79      836.73     14.91 o 
   0   1   4      414.08      424.05      7.62 o 
   1   1   4      367.43      335.82      9.31 o 
   2   1   4       35.36       38.79      2.34 o 
   3   1   4        1.04        1.21      0.79 o 
   4   1   4        3.58        1.49      0.97 o 
   5   1   4        1.49        1.57      1.04 o 
   6   1   4       23.82       21.66      5.04 o 
   7   1   4        4.37        0.58      2.70 o 
   8   1   4       14.94        6.78      3.93 o 
   9   1   4        4.47        9.86      4.51 o 
 -11   2   4        0.38        4.31      3.25 o 
 -10   2   4        0.92        1.15      2.30 o 
  -9   2   4       10.58        0.73      2.89 o 
  -8   2   4        2.63        3.43      2.50 o 
  -7   2   4        2.80        2.19      1.74 o 
  -6   2   4      168.56      168.12      5.74 o 
  -5   2   4        0.01        1.77      0.97 o 
  -4   2   4     2649.57     2898.64     46.67 o 
  -3   2   4      167.49      166.57      4.58 o 
  -2   2   4     1782.70     1902.64     39.76 o 
  -1   2   4      100.49      105.83      8.37 o 
   0   2   4        0.02        0.17      0.46 o 
   1   2   4       35.79       31.60      2.02 o 
   2   2   4       85.91       79.07      3.01 o 
   3   2   4        5.20        5.59      1.14 o 
   4   2   4        6.06        8.96      1.45 o 
   5   2   4       14.57       14.06      3.92 o 
   6   2   4        0.90        6.58      3.56 o 
   7   2   4        2.06        0.00      2.98 o 
   8   2   4        1.13        0.00      3.08 o 
   9   2   4        0.14        4.01      4.01 o 
 -11   3   4        5.98        3.96      2.87 o 
 -10   3   4        8.59        6.72      2.73 o 
  -9   3   4       21.01       24.37      4.04 o 
  -8   3   4       59.13       62.32      5.64 o 
  -7   3   4        3.16        3.27      1.81 o 
  -6   3   4       19.36       28.54      4.41 o 
  -5   3   4       34.02       33.01      2.56 o 
  -4   3   4      203.30      210.65      5.78 o 
  -3   3   4       49.14       33.00     10.72 o 
  -2   3   4      239.19      257.63      9.05 o 
  -1   3   4      307.20      304.59      9.99 o 
   0   3   4      121.65      113.54      3.89 o 
   1   3   4       18.07       18.95      1.72 o 
   2   3   4      124.07      112.22      3.72 o 
   3   3   4       62.74       66.69      4.05 o 
   4   3   4       13.64       19.71      3.32 o 
   5   3   4        5.02        4.66      3.29 o 
   6   3   4        0.34        0.00      2.32 o 
   7   3   4       15.70       15.00      4.99 o 
   8   3   4        0.19        0.00      4.03 o 
 -11   4   4       27.72       35.95      7.97 o 
 -10   4   4        4.22        7.46      4.29 o 
  -9   4   4       16.53       17.47      5.95 o 
  -8   4   4       66.78       59.81      9.68 o 
  -7   4   4      271.54      275.28     17.12 o 
  -6   4   4       40.61       44.30      7.49 o 
  -5   4   4       17.93       23.12      3.40 o 
  -4   4   4      839.13      823.12     21.29 o 
  -3   4   4        0.54        0.00      0.99 o 
  -2   4   4       11.95       16.02      2.79 o 
  -1   4   4      785.67      827.67     20.72 o 
   0   4   4        2.54        1.43      0.81 o 
   1   4   4       32.87       29.86      2.23 o 
   2   4   4       80.66       87.42      3.41 o 
   3   4   4       24.43       23.24      6.11 o 
   4   4   4       11.78       19.64      3.95 o 
   5   4   4        7.28        9.51      2.83 o 
   6   4   4       14.87        5.17      3.45 o 
   7   4   4        0.18        0.00      2.29 o 
   8   4   4        0.98        0.00      3.83 o 
 -11   5   4        1.35        0.00      3.78 o 
 -10   5   4        1.55        0.00      3.71 o 
  -9   5   4        9.49       11.14      4.69 o 
  -8   5   4       17.08       23.07      5.80 o 
  -7   5   4       90.68      108.97     12.28 o 
  -6   5   4      390.53      359.79     19.79 o 
  -5   5   4        3.86        2.17      1.68 o 
  -4   5   4       25.94       31.09      3.93 o 
  -3   5   4      212.04      199.47      8.74 o 
  -2   5   4        0.01        0.00      1.37 o 
  -1   5   4       17.15       18.95      3.06 o 
   0   5   4       39.68       34.87      3.98 o 
   1   5   4        1.49        2.17      1.30 o 
   2   5   4       18.29       17.90      4.69 o 
   3   5   4       19.10       22.77      5.70 o 
   4   5   4        0.03        0.96      2.90 o 
   5   5   4       19.29       26.98      6.43 o 
 -11   6   4        0.03        0.00      4.26 o 
 -10   6   4       13.56       22.36      6.88 o 
  -9   6   4       23.73       21.18      6.63 o 
  -8   6   4        8.74        3.10      3.48 o 
  -7   6   4       17.13       19.67      6.13 o 
  -6   6   4      308.81      283.45     17.72 o 
  -5   6   4       93.23       95.86      7.10 o 
  -4   6   4      187.00      177.44      8.69 o 
  -3   6   4        0.15        0.00      1.48 o 
  -2   6   4        0.08        0.47      1.57 o 
  -1   6   4       92.05       90.74      5.96 o 
   0   6   4        3.47        3.98      1.40 o 
   1   6   4       17.81       16.72      5.02 o 
   2   6   4        0.32        3.50      2.87 o 
   3   6   4        0.52        6.25      4.01 o 
   4   6   4        4.45        8.09      4.51 o 
   5   6   4        2.76        3.86      4.39 o 
   6   6   4        7.65       12.13      6.03 o 
 -10   7   4        5.66        5.93      4.19 o 
  -9   7   4        3.53        4.71      4.06 o 
  -8   7   4       12.74       19.19      6.33 o 
  -7   7   4        0.24        0.00      3.15 o 
  -6   7   4        0.41        0.00      2.95 o 
  -5   7   4      251.51      228.11     10.42 o 
  -4   7   4      236.98      232.07     10.51 o 
  -3   7   4      736.66      646.13     19.32 o 
  -2   7   4       13.88       14.74      3.06 o 
  -1   7   4      149.17      147.27      7.68 o 
   0   7   4       87.72       74.30     10.21 o 
   1   7   4       13.24       15.15      5.07 o 
   2   7   4        1.73        0.00      2.72 o 
   3   7   4        0.86        4.66      3.68 o 
   4   7   4        2.54        7.36      4.39 o 
   5   7   4        0.06        0.00      4.06 o 
 -10   8   4       10.84       26.55      8.19 o 
  -9   8   4        8.61       20.45      6.98 o 
  -8   8   4        4.63       13.19      5.55 o 
  -7   8   4        3.96        0.00      3.20 o 
  -6   8   4       37.28       35.90      7.97 o 
  -5   8   4       79.95       72.30      6.92 o 
  -4   8   4       71.25       83.33     10.67 o 
  -3   8   4       32.73       25.93      4.21 o 
  -2   8   4       24.39       24.88      4.16 o 
  -1   8   4        0.87        5.55      4.08 o 
   0   8   4      132.61      113.94     13.11 o 
   1   8   4       65.05       89.91     12.46 o 
   2   8   4       22.80       27.89      7.21 o 
   3   8   4        0.00        4.34      4.49 o 
   4   8   4        4.93        1.97      4.74 o 
  -9   9   4        6.02       11.35      5.72 o 
  -8   9   4        3.26        1.49      4.49 o 
  -7   9   4        4.35        0.45      3.93 o 
  -6   9   4        1.20        0.00      3.96 o 
  -5   9   4       28.03       32.39      5.19 o 
  -4   9   4        5.80        2.92      2.69 o 
  -3   9   4       62.44       71.98     13.46 o 
  -2   9   4        0.70        0.13      3.28 o 
  -1   9   4       10.89       16.41      5.98 o 
   0   9   4       14.36       15.73      6.23 o 
   1   9   4        0.51        0.00      3.61 o 
   2   9   4       63.07       54.86     10.41 o 
   3   9   4        3.92       12.00      5.90 o 
  -8  10   4        0.00        4.29      4.92 o 
  -7  10   4        2.43        5.62      5.42 o 
  -6  10   4       23.97       38.68      8.55 o 
  -5  10   4        1.86        8.50      5.04 o 
  -4  10   4       19.51       32.74     10.10 o 
  -3  10   4        0.49        1.41      3.83 o 
  -2  10   4        0.22        1.61      4.08 o 
  -1  10   4        4.72       10.19      5.12 o 
   0  10   4        0.35        1.06      4.66 o 
   1  10   4        0.78        6.43      5.22 o 
   2  10   4       17.80       25.24      7.84 o 
  -6  11   4        0.16        2.90      4.66 o 
  -5  11   4        1.26        7.89      4.89 o 
  -4  11   4        0.76        0.00      4.59 o 
  -3  11   4        4.82       11.17      5.93 o 
  -2  11   4       22.88       35.42      9.10 o 
  -1  11   4        0.88        0.00      4.51 o 
   0  11   4        0.07        5.52      5.35 o 
  -1 -13   5        0.44        5.83      3.61 o 
   0 -13   5       12.12       12.66      9.90 o 
   1 -13   5       25.75       21.33      5.22 o 
   2 -13   5       11.27       12.11      4.16 o 
   3 -13   5       12.12       14.72      5.35 o 
  -3 -12   5        5.02        5.17      4.31 o 
  -2 -12   5        8.97        8.37      3.62 o 
  -1 -12   5        0.03        3.51      3.05 o 
   0 -12   5       15.25       20.23      4.62 o 
   1 -12   5        1.39        8.27      3.48 o 
   2 -12   5       12.55       14.38      3.97 o 
   3 -12   5        1.64        2.46      3.03 o 
   4 -12   5       15.01       30.16      7.01 o 
   5 -12   5        0.05        0.00      3.00 o 
   6 -12   5       10.42       14.19      3.56 o 
   7 -12   5        1.10        0.00      3.52 o 
  -5 -11   5        0.51        0.00      3.10 o 
  -4 -11   5       40.17       42.66      6.65 o 
  -3 -11   5        0.00        4.62      3.33 o 
  -2 -11   5       27.27       27.94      7.12 o 
  -1 -11   5       36.98       35.45      5.68 o 
   0 -11   5        7.27       13.93      3.81 o 
   1 -11   5       33.03       34.83      5.22 o 
   2 -11   5       60.12       72.14      7.64 o 
   3 -11   5       19.13       11.81      2.28 o 
   4 -11   5        0.82        3.00      2.08 o 
   5 -11   5       20.22       22.94      3.62 o 
   6 -11   5        1.86        7.41      2.51 o 
   7 -11   5        5.52        1.53      5.45 o 
   8 -11   5        0.90        1.07      2.57 o 
  -6 -10   5        5.48        5.17      3.65 o 
  -5 -10   5        0.02        0.59      6.83 o 
  -4 -10   5        0.39        4.86      3.07 o 
  -3 -10   5       64.70       49.89      6.77 o 
  -2 -10   5       19.69       20.87      7.26 o 
  -1 -10   5        7.25       10.35      3.43 o 
   0 -10   5       42.04       42.46      5.86 o 
   1 -10   5        1.02        1.01      2.21 o 
   2 -10   5      126.53      116.66      5.71 o 
   3 -10   5      137.69      129.60      6.86 o 
   4 -10   5       46.01       39.14      4.33 o 
   5 -10   5       26.33       30.29      3.79 o 
   6 -10   5       44.39       49.92      5.23 o 
   7 -10   5        0.00        0.59      2.25 o 
   8 -10   5        0.13        2.95      2.45 o 
  -7  -9   5        1.99        4.83      3.50 o 
  -6  -9   5        3.26        5.75      3.13 o 
  -5  -9   5       31.73       29.90      9.09 o 
  -4  -9   5       32.12       37.64      5.82 o 
  -3  -9   5      499.49      414.93     16.28 o 
  -2  -9   5      131.22      123.34     10.49 o 
  -1  -9   5      268.24      253.35     11.81 o 
   0  -9   5        4.20        7.34      2.66 o 
   1  -9   5       66.51       79.05      4.31 o 
   2  -9   5      101.12       93.06      5.03 o 
   3  -9   5      159.85      134.61      5.24 o 
   4  -9   5       21.91       17.67      2.82 o 
   5  -9   5        5.73        9.40      2.44 o 
   6  -9   5       29.83       32.38      4.14 o 
   7  -9   5       18.18       16.69      3.45 o 
   8  -9   5       16.07       21.07      3.59 o 
   9  -9   5       10.85       12.70      3.36 o 
  -8  -8   5        2.81        3.76      3.83 o 
  -7  -8   5       13.29       18.87      4.32 o 
  -6  -8   5       24.90       30.47      5.90 o 
  -5  -8   5        9.71        8.70      3.05 o 
  -4  -8   5       50.64       49.57      6.93 o 
  -3  -8   5      524.43      544.07     18.68 o 
  -2  -8   5     1839.94     1834.15     43.82 o 
  -1  -8   5      136.90      150.59      8.66 o 
   0  -8   5      828.73      826.82     15.04 o 
   1  -8   5       23.11       20.83      2.38 o 
   2  -8   5       93.49       92.28      4.21 o 
   3  -8   5       39.31       39.38      3.91 o 
   4  -8   5        8.53        5.86      1.93 o 
   5  -8   5        1.41        1.30      1.74 o 
   6  -8   5        5.67        8.76      2.40 o 
   7  -8   5        2.30        5.92      2.13 o 
   8  -8   5        0.92        1.17      2.11 o 
   9  -8   5        6.83        8.72      2.82 o 
  -8  -7   5        0.31        0.00      3.66 o 
  -7  -7   5       34.60       30.84      5.11 o 
  -6  -7   5       12.97        9.25      5.71 o 
  -5  -7   5        0.93        2.35      2.11 o 
  -4  -7   5        0.35        0.13      4.74 o 
  -3  -7   5       26.52       40.23      5.22 o 
  -2  -7   5        7.97       14.46      2.95 o 
  -1  -7   5      200.67      251.72      6.37 o 
   0  -7   5      435.82      468.34     17.21 o 
   1  -7   5       32.08       35.12      3.15 o 
   2  -7   5      143.69      152.10      5.16 o 
   3  -7   5      106.06       95.09      4.46 o 
   4  -7   5        0.60        0.44      1.15 o 
   5  -7   5      123.84      110.36      5.95 o 
   6  -7   5      117.20      127.70      6.75 o 
   7  -7   5        9.63       11.08      3.53 o 
   8  -7   5        0.86        0.85      1.71 o 
   9  -7   5       31.28       34.16      4.58 o 
  -9  -6   5        0.29        2.45      3.93 o 
  -8  -6   5       19.87       18.58      5.95 o 
  -7  -6   5        0.16        0.00      2.29 o 
  -6  -6   5        0.07        3.92      2.44 o 
  -5  -6   5       85.71       86.10      7.52 o 
  -4  -6   5        5.52        9.90      4.74 o 
  -3  -6   5       15.63       18.98      3.57 o 
  -2  -6   5       58.11       61.00      3.90 o 
  -1  -6   5      166.90      200.01      5.39 o 
   0  -6   5        0.76        2.95      1.09 o 
   1  -6   5      300.42      293.10      9.14 o 
   2  -6   5       41.52       54.69      3.46 o 
   3  -6   5      159.95      164.96      5.35 o 
   4  -6   5      260.19      244.38      6.83 o 
   5  -6   5        2.84        3.65      1.56 o 
   6  -6   5        0.56        1.62      1.47 o 
   7  -6   5       58.94       58.08      5.30 o 
   8  -6   5       29.22       30.62      4.03 o 
   9  -6   5       11.04       13.18      4.09 o 
  10  -6   5        3.08        6.29      2.70 o 
  -9  -5   5       10.98       11.17      4.71 o 
  -8  -5   5       62.53       58.49      9.76 o 
  -7  -5   5       28.04       33.51      4.92 o 
  -6  -5   5        2.90        4.91      2.31 o 
  -5  -5   5        1.25        4.01      1.84 o 
  -4  -5   5      177.87      189.86      8.98 o 
  -3  -5   5      109.88      130.71      3.86 o 
  -2  -5   5        5.67        9.83      1.36 o 
  -1  -5   5      784.19     1001.10     16.23 o 
   0  -5   5      105.71      107.16      3.78 o 
   1  -5   5      136.79      113.09      6.61 o 
   2  -5   5      472.02      460.17      9.63 o 
   3  -5   5       71.21       70.71      4.85 o 
   4  -5   5       26.73       24.90      2.43 o 
   5  -5   5       87.10       77.66      5.26 o 
   6  -5   5       48.61       45.66      4.37 o 
   7  -5   5       75.11       73.52      6.33 o 
   8  -5   5        6.31        7.34      2.25 o 
   9  -5   5        2.84        6.51      2.14 o 
  10  -5   5        1.83        6.15      2.43 o 
 -10  -4   5        9.35        0.00      3.38 o 
  -9  -4   5        2.73        7.41      4.24 o 
  -8  -4   5       39.40       37.69      7.89 o 
  -7  -4   5       17.45       15.38      4.77 o 
  -6  -4   5        0.00        0.00      2.41 o 
  -5  -4   5       12.49       12.82      2.79 o 
  -4  -4   5       78.97       74.38      2.87 o 
  -3  -4   5       74.27       93.45      3.18 o 
  -2  -4   5      201.11      281.05      6.19 o 
  -1  -4   5      751.29      844.38     15.70 o 
   0  -4   5       32.68       31.24      2.30 o 
   1  -4   5       33.29       31.45      2.39 o 
   2  -4   5      340.77      341.31      7.60 o 
   3  -4   5      109.52      115.25      6.78 o 
   4  -4   5       11.30       12.36      1.69 o 
   5  -4   5       99.54       88.24      4.83 o 
   6  -4   5       24.08       25.13      4.73 o 
   7  -4   5       65.29       49.80      4.66 o 
   8  -4   5        0.14        1.86      1.68 o 
   9  -4   5        3.30        5.00      2.14 o 
  10  -4   5        4.98        8.26      2.46 o 
 -10  -3   5        2.43        1.19      3.25 o 
  -9  -3   5        1.73        3.43      3.56 o 
  -8  -3   5        0.56        0.00      3.15 o 
  -7  -3   5        3.34        1.33      2.57 o 
  -6  -3   5       33.17       36.61      7.36 o 
  -5  -3   5        0.19        0.00      2.19 o 
  -4  -3   5       95.46       96.00      3.35 o 
  -3  -3   5      104.46      129.47      3.90 o 
  -2  -3   5        0.99        0.21      0.64 o 
  -1  -3   5     1505.07     1679.59     24.41 o 
   0  -3   5       15.85       22.16      3.25 o 
   1  -3   5      370.76      370.18      7.71 o 
   2  -3   5      626.72      647.89     11.70 o 
   3  -3   5        6.12        8.42      1.41 o 
   4  -3   5        0.59        0.69      1.29 o 
   5  -3   5       21.89       30.01      3.28 o 
   6  -3   5       62.01       51.17      4.44 o 
   7  -3   5       40.98       43.27      4.30 o 
   8  -3   5        1.15        2.58      1.82 o 
   9  -3   5        0.63        1.60      2.04 o 
  10  -3   5        1.01        5.07      4.08 o 
 -11  -2   5       13.76       26.17      7.49 o 
 -10  -2   5       21.59       27.03      7.21 o 
  -9  -2   5        0.75        0.86      3.03 o 
  -8  -2   5        4.86        6.71      3.15 o 
  -7  -2   5       10.37       23.95      4.99 o 
  -6  -2   5       82.43       88.60      5.14 o 
  -5  -2   5       87.57       90.35      4.21 o 
  -4  -2   5      278.59      283.83     10.19 o 
  -3  -2   5      304.59      305.19      8.81 o 
  -2  -2   5      397.09      429.98      9.42 o 
  -1  -2   5       18.07       22.79      2.17 o 
   0  -2   5       60.11       50.50      2.95 o 
   1  -2   5      677.61      631.54     11.12 o 
   2  -2   5      790.88      738.65     13.36 o 
   3  -2   5        1.91        5.28      1.16 o 
   4  -2   5        8.34       10.77      1.59 o 
   5  -2   5        0.00        0.00      1.01 o 
   6  -2   5        8.79        5.99      1.84 o 
   7  -2   5        1.53        0.00      1.27 o 
   8  -2   5       17.79       18.94      2.98 o 
   9  -2   5       14.97       22.94      6.68 o 
 -11  -1   5       32.10       42.33      8.90 o 
 -10  -1   5       34.19       31.44      7.54 o 
  -9  -1   5        3.58        4.87      3.78 o 
  -8  -1   5       32.18       30.03      6.58 o 
  -7  -1   5        3.03        5.91      2.07 o 
  -6  -1   5       18.59       16.98      2.35 o 
  -5  -1   5      527.75      542.48     15.13 o 
  -4  -1   5       11.30       20.74      2.30 o 
  -3  -1   5        1.47        0.04      0.84 o 
  -2  -1   5      172.89      184.48      4.69 o 
  -1  -1   5      254.50      255.73      5.70 o 
   0  -1   5      603.43      600.13     13.50 o 
   1  -1   5      393.45      376.74      7.58 o 
   2  -1   5      108.78       93.46      3.93 o 
   3  -1   5      127.05      114.20      3.95 o 
   4  -1   5        2.46        6.30      1.30 o 
   5  -1   5       18.45       16.71      2.80 o 
   6  -1   5       33.74       32.22      3.44 o 
   7  -1   5       51.93       51.82      4.58 o 
   8  -1   5        2.65        7.24      4.24 o 
   9  -1   5      102.73      108.92     13.14 o 
 -11   0   5        5.70        9.83      5.93 o 
 -10   0   5       32.86       31.59      7.39 o 
  -9   0   5        1.16        0.00      2.62 o 
  -8   0   5        0.67        2.00      1.75 o 
  -7   0   5       38.30       33.55      3.46 o 
  -6   0   5       60.54       55.02      3.78 o 
  -4   0   5       99.51      113.53      4.41 o 
  -3   0   5      119.13      117.72      5.46 o 
  -2   0   5      313.31      307.81      7.54 o 
  -1   0   5      468.57      467.42      8.56 o 
   0   0   5      176.85      154.70      4.15 o 
   1   0   5      154.04      135.28      3.99 o 
   2   0   5        5.59       11.37      1.46 o 
   3   0   5      182.50      152.81      8.13 o 
   4   0   5        1.72        1.31      1.00 o 
   5   0   5        3.47        2.34      1.24 o 
   6   0   5       77.34       68.08      4.70 o 
   7   0   5       21.38       24.31      5.98 o 
   8   0   5       20.96       19.31      6.15 o 
   9   0   5       69.22       91.52     12.68 o 
 -11   1   5        0.85        6.20      4.06 o 
 -10   1   5       13.13       11.75      4.97 o 
  -9   1   5        0.72        0.14      1.88 o 
  -8   1   5        3.33       10.59      4.92 o 
  -7   1   5       76.50       81.06      7.24 o 
  -6   1   5       30.96       35.41      3.10 o 
  -5   1   5      140.76      141.98      7.78 o 
  -4   1   5      127.31      123.35      6.02 o 
  -3   1   5      931.12     1033.29     24.80 o 
  -2   1   5       70.78       69.52      2.97 o 
  -1   1   5      174.54      185.63      4.53 o 
   0   1   5        0.17        0.68      0.63 o 
   1   1   5       49.68       45.40      2.50 o 
   2   1   5      151.54      160.07      6.46 o 
   3   1   5       91.40       82.75      3.38 o 
   4   1   5       22.77       24.70      2.35 o 
   5   1   5        0.11        1.15      1.01 o 
   6   1   5        6.00        9.63      4.11 o 
   7   1   5        0.67        5.72      4.21 o 
   8   1   5       12.47       15.83      5.50 o 
   9   1   5        0.55       11.47      4.99 o 
 -11   2   5        0.97        0.00      3.13 o 
 -10   2   5       10.78        9.99      3.22 o 
  -9   2   5       10.77        8.72      2.93 o 
  -8   2   5       67.48       75.20      6.91 o 
  -7   2   5       84.11       79.12      5.54 o 
  -6   2   5       36.71       44.10      4.91 o 
  -5   2   5       11.31        9.34      1.64 o 
  -4   2   5       30.20       37.01      2.42 o 
  -3   2   5     1137.65     1233.48     24.97 o 
  -2   2   5     2632.83     2702.29     55.13 o 
  -1   2   5     1793.46     1757.86     36.79 o 
   0   2   5      215.18      242.64      5.56 o 
   1   2   5        0.07        0.37      0.70 o 
   2   2   5       11.51       17.48      1.88 o 
   3   2   5       11.08       11.02      1.57 o 
   4   2   5        5.98        5.06      1.35 o 
   5   2   5        1.04        4.78      2.05 o 
   6   2   5        3.09        4.87      3.20 o 
   7   2   5        4.43        6.73      4.11 o 
   8   2   5        7.15        9.18      5.42 o 
 -11   3   5        2.55        3.25      4.31 o 
 -10   3   5       10.62       11.12      5.47 o 
  -9   3   5       89.50       84.82     11.85 o 
  -8   3   5        6.16        7.72      3.56 o 
  -7   3   5       28.86       26.45      5.93 o 
  -6   3   5       42.20       44.03      8.48 o 
  -5   3   5      134.90      118.40      6.48 o 
  -4   3   5        3.27        4.23      1.73 o 
  -3   3   5       96.45       86.23      5.30 o 
  -2   3   5       26.55       20.60      3.49 o 
  -1   3   5       23.27       16.70      2.87 o 
   0   3   5       17.81       18.76      1.80 o 
   1   3   5      113.12      128.08      4.12 o 
   2   3   5        0.85        3.13      1.04 o 
   3   3   5        0.22        0.00      1.05 o 
   4   3   5        0.01        1.17      1.88 o 
   5   3   5       47.72       49.96      5.61 o 
   6   3   5        3.39        7.03      3.63 o 
   7   3   5        1.43        9.30      4.26 o 
   8   3   5        0.19        7.01      4.64 o 
 -11   4   5        3.19        0.00      4.49 o 
 -10   4   5        5.90        5.77      3.73 o 
  -9   4   5      119.06      127.00     14.30 o 
  -8   4   5        4.02        4.03      3.78 o 
  -7   4   5        6.27        3.38      3.35 o 
  -6   4   5       21.14       23.20      4.98 o 
  -5   4   5      754.34      741.87     33.56 o 
  -4   4   5       86.05       90.77      5.75 o 
  -3   4   5        4.43       11.65      2.54 o 
  -2   4   5      888.57      850.81     22.04 o 
  -1   4   5       70.47       59.13      8.72 o 
   0   4   5      100.47       92.29      4.39 o 
   1   4   5       78.46       90.52      4.35 o 
   2   4   5       29.32       27.07      2.92 o 
   3   4   5        7.94        7.56      3.08 o 
   4   4   5       10.30       19.62      5.35 o 
   5   4   5        0.10        0.00      3.25 o 
 -11   5   5        8.81        3.33      5.93 o 
 -10   5   5       51.19       83.05     12.40 o 
  -9   5   5       19.48       19.06      6.05 o 
  -8   5   5        3.65        5.65      3.93 o 
  -7   5   5       65.20       75.09     10.99 o 
  -6   5   5       18.67       17.30      5.12 o 
  -5   5   5      138.64      174.50      9.35 o 
  -4   5   5       78.17       74.81      6.23 o 
  -3   5   5       65.24       78.49      6.20 o 
  -2   5   5       24.32       32.12      4.28 o 
  -1   5   5        0.79        1.04      1.53 o 
   0   5   5      108.72      104.43      6.81 o 
   1   5   5       20.60       21.03      2.70 o 
   2   5   5        1.98        7.08      3.50 o 
   3   5   5        0.15        7.92      3.71 o 
   4   5   5        0.91        0.23      3.08 o 
   5   5   5        0.02        0.00      3.86 o 
 -10   6   5       10.61       18.81      7.06 o 
  -9   6   5        0.25        0.00      3.38 o 
  -8   6   5       10.51        9.25      4.24 o 
  -7   6   5       50.92       54.64      9.30 o 
  -6   6   5       55.93       58.44      9.38 o 
  -5   6   5       63.61       66.36      6.34 o 
  -4   6   5       81.08       84.77     10.21 o 
  -3   6   5       26.53       27.07      4.14 o 
  -2   6   5      251.78      230.78     10.02 o 
  -1   6   5       21.57       24.28      3.82 o 
   0   6   5       22.22       23.73      3.05 o 
   1   6   5      202.92      191.82     14.02 o 
   2   6   5       13.43       12.18      4.64 o 
   3   6   5        0.86        0.00      3.13 o 
   4   6   5        0.04        1.87      3.86 o 
   5   6   5        5.14       15.68      6.10 o 
 -10   7   5        7.82       10.46      5.47 o 
  -9   7   5        1.61        0.00      3.23 o 
  -8   7   5        2.40        0.96      3.71 o 
  -7   7   5        1.57        1.44      3.15 o 
  -6   7   5       49.95       56.88      9.66 o 
  -5   7   5       40.49       46.90      5.59 o 
  -4   7   5        4.47        6.38      3.74 o 
  -3   7   5      375.82      350.36     13.60 o 
  -2   7   5       60.35       62.14      6.18 o 
  -1   7   5      329.83      306.43     12.20 o 
   0   7   5        6.47        3.78      3.73 o 
   1   7   5      255.16      264.79     17.90 o 
   2   7   5       74.34       62.33     10.19 o 
   3   7   5        3.38        7.59      4.66 o 
   4   7   5        5.36        1.03      4.46 o 
   5   7   5        3.94       22.39      7.21 o 
  -9   8   5        3.73        9.40      4.41 o 
  -8   8   5        4.36        0.00      3.43 o 
  -7   8   5        5.33        2.50      3.88 o 
  -6   8   5       10.40       10.99      4.61 o 
  -5   8   5       46.39       45.31      5.89 o 
  -4   8   5        0.63        0.00      2.12 o 
  -3   8   5      239.66      201.71     11.22 o 
  -2   8   5       57.63       65.19      6.66 o 
  -1   8   5        5.37        1.69      3.83 o 
   0   8   5        0.48        2.07      3.61 o 
   1   8   5       20.57       21.08      6.96 o 
   2   8   5      100.30      121.75     15.08 o 
   3   8   5        0.01        0.00      4.03 o 
   4   8   5       10.66       15.33      6.98 o 
  -8   9   5        1.00        4.24      4.77 o 
  -7   9   5        0.10        0.00      3.81 o 
  -6   9   5        0.82        0.33      3.66 o 
  -5   9   5        0.00        0.90      2.59 o 
  -4   9   5       24.72       33.63      5.40 o 
  -3   9   5        1.59        6.42      3.07 o 
  -2   9   5        3.27        1.11      3.98 o 
  -1   9   5       25.10       21.20      7.94 o 
   0   9   5        2.98        3.08      4.59 o 
   1   9   5        0.02        3.13      4.41 o 
   2   9   5        0.93        8.02      5.04 o 
  -7  10   5        0.17        5.09      4.59 o 
  -6  10   5        0.50        0.00      4.56 o 
  -5  10   5        0.18        3.64      3.03 o 
  -4  10   5       56.22       59.28     10.74 o 
  -3  10   5        0.79        3.61      4.08 o 
  -2  10   5       17.61       12.93      5.72 o 
  -1  10   5        2.79        3.98      5.62 o 
   0  10   5        1.06        5.35      4.89 o 
  -4  11   5        0.25        0.00      4.19 o 
  -3  11   5        3.27        1.39      5.04 o 
  -1 -13   6        6.54        9.97      4.41 o 
   0 -13   6        0.90        1.18      3.44 o 
   1 -13   6       35.32       39.10      6.39 o 
   2 -13   6       11.39        7.42      3.79 o 
   3 -13   6        0.09        0.00      4.11 o 
   4 -13   6        6.70        3.66      4.54 o 
   5 -13   6        4.17        7.46      5.27 o 
  -3 -12   6       17.32       16.82      4.69 o 
  -2 -12   6       17.98       23.34      5.26 o 
  -1 -12   6        0.08        2.91      4.17 o 
   0 -12   6        0.71        0.23      2.93 o 
   1 -12   6        1.25        4.03      2.92 o 
   2 -12   6       14.41       33.14      5.38 o 
   3 -12   6        0.00        0.00      2.88 o 
   4 -12   6        2.44        5.14      2.48 o 
   5 -12   6        0.98        4.77      2.41 o 
   6 -12   6        4.60        9.87      2.95 o 
  -5 -11   6        0.59        3.84      3.73 o 
  -4 -11   6        4.41        4.91      5.52 o 
  -3 -11   6       62.64       49.25      6.80 o 
  -2 -11   6       29.49       30.44      6.79 o 
  -1 -11   6       24.34       24.23      5.14 o 
   0 -11   6        1.80        2.26      4.49 o 
   1 -11   6        4.64        3.50      2.83 o 
   2 -11   6       11.06        8.57      6.16 o 
   3 -11   6        1.20        1.18      1.76 o 
   4 -11   6       24.22       31.50      4.18 o 
   5 -11   6        1.56        3.11      2.26 o 
   6 -11   6        5.05        4.06      2.40 o 
   7 -11   6       34.60       37.16      5.08 o 
  -6 -10   6        4.05        7.11      3.61 o 
  -5 -10   6        0.45        0.92      3.23 o 
  -4 -10   6        4.15        4.71      3.08 o 
  -3 -10   6       11.76       12.27      3.46 o 
  -2 -10   6       19.24       23.01      4.67 o 
  -1 -10   6      216.87      193.11     10.80 o 
   0 -10   6       35.53       48.20      6.29 o 
   1 -10   6        4.65       10.76      3.24 o 
   2 -10   6      108.30      106.64      6.03 o 
   3 -10   6        3.77        8.68      2.02 o 
   4 -10   6        2.12        2.01      1.83 o 
   5 -10   6       14.02       15.64      3.15 o 
   6 -10   6       11.25       13.95      3.03 o 
   7 -10   6        0.05        3.80      2.50 o 
   8 -10   6        1.31        3.23      2.34 o 
  -7  -9   6        0.58        2.03      3.31 o 
  -6  -9   6        3.33        8.39      3.55 o 
  -5  -9   6        0.22        4.10      3.16 o 
  -4  -9   6        4.82        4.35      2.96 o 
  -3  -9   6       31.21       43.67      6.19 o 
  -2  -9   6       40.66       41.94      6.04 o 
  -1  -9   6      540.36      528.83     18.84 o 
   0  -9   6        8.32       10.12      5.19 o 
   1  -9   6      356.34      317.08     11.64 o 
   2  -9   6       71.28       64.06      4.99 o 
   3  -9   6        3.00        4.89      1.75 o 
   4  -9   6        4.30        2.87      1.96 o 
   5  -9   6       38.64       36.57      4.39 o 
   6  -9   6        1.27        3.17      2.63 o 
   7  -9   6        3.78        8.32      2.57 o 
   8  -9   6        0.29        2.48      2.26 o 
  -8  -8   6        0.57        2.82      3.98 o 
  -7  -8   6        0.35        4.71      3.39 o 
  -6  -8   6       10.53       11.57      3.69 o 
  -5  -8   6       12.13       13.63      4.18 o 
  -4  -8   6        3.53        7.52      2.57 o 
  -3  -8   6      180.71      215.70     11.05 o 
  -2  -8   6        1.40        6.31      2.75 o 
  -1  -8   6      767.26      886.59     25.64 o 
   0  -8   6      377.43      361.35      8.75 o 
   1  -8   6        0.24        0.50      1.27 o 
   2  -8   6      247.88      258.45      7.35 o 
   3  -8   6       10.53       10.80      2.06 o 
   4  -8   6       12.22       11.65      2.48 o 
   5  -8   6       30.88       39.68      4.98 o 
   6  -8   6       40.04       40.69      4.63 o 
   7  -8   6        2.26        2.95      1.95 o 
   8  -8   6        1.35        0.74      1.72 o 
   9  -8   6        0.26        0.00      2.17 o 
  -7  -7   6        0.56        0.72      6.34 o 
  -6  -7   6       79.74       78.19     14.11 o 
  -5  -7   6       25.43       24.70      4.57 o 
  -4  -7   6        6.15       16.11      3.58 o 
  -3  -7   6      226.72      216.06     19.34 o 
  -2  -7   6       10.70       11.35      2.78 o 
  -1  -7   6      606.97      741.42     13.84 o 
   0  -7   6       17.98       21.06      2.32 o 
   1  -7   6      244.90      225.68      6.53 o 
   2  -7   6      277.10      231.59      6.79 o 
   3  -7   6        4.18        4.56      1.42 o 
   4  -7   6        0.02        0.00      1.40 o 
   5  -7   6       16.61       23.16      3.27 o 
   6  -7   6      105.47       90.43      6.56 o 
   7  -7   6        0.13        0.00      1.72 o 
   8  -7   6        1.41        0.17      1.63 o 
   9  -7   6        0.47        0.00      1.93 o 
  -9  -6   6        2.03        0.00      3.03 o 
  -8  -6   6        4.13        9.96      4.77 o 
  -7  -6   6        0.16        3.16      2.54 o 
  -6  -6   6       58.84       64.29      6.96 o 
  -5  -6   6       72.23       76.34     15.06 o 
  -4  -6   6       16.70       17.63      3.43 o 
  -3  -6   6       42.04       48.67      5.55 o 
  -2  -6   6       10.24       10.72      1.60 o 
  -1  -6   6       42.91       52.22      3.21 o 
   0  -6   6       13.47       16.22      2.09 o 
   1  -6   6       24.41       28.79      2.69 o 
   2  -6   6      274.60      268.90      7.24 o 
   3  -6   6       16.12       16.08      2.16 o 
   4  -6   6      144.06      151.44      6.30 o 
   5  -6   6      477.72      436.81     12.52 o 
   6  -6   6        5.22        2.20      1.82 o 
   7  -6   6        0.70        0.00      1.43 o 
   8  -6   6        4.24        7.53      2.74 o 
   9  -6   6        3.78        2.07      2.23 o 
  -9  -5   6       41.62       54.39     10.36 o 
  -8  -5   6       19.39       16.44      5.19 o 
  -7  -5   6        4.47        3.51      2.87 o 
  -6  -5   6       69.00       59.31      6.40 o 
  -5  -5   6      292.90      276.63     11.70 o 
  -4  -5   6       46.39       42.22      5.03 o 
  -3  -5   6       31.80       33.47      2.46 o 
  -2  -5   6      108.79      150.51      4.65 o 
  -1  -5   6      299.93      324.47      7.58 o 
   0  -5   6      300.15      317.89      9.39 o 
   1  -5   6       19.14       16.98      2.08 o 
   2  -5   6      374.11      340.45      8.16 o 
   3  -5   6        8.50        9.16      1.79 o 
   4  -5   6      305.12      269.43      7.36 o 
   5  -5   6      214.29      189.19      7.47 o 
   6  -5   6        2.19        1.04      1.62 o 
   7  -5   6        9.21        6.71      2.40 o 
   8  -5   6        8.71       10.02      2.50 o 
   9  -5   6        0.41        1.02      3.10 o 
 -10  -4   6       32.59       42.99      8.82 o 
  -9  -4   6       41.88       36.94      8.45 o 
  -8  -4   6        0.40        5.60      3.08 o 
  -7  -4   6        0.51        0.00      1.97 o 
  -6  -4   6       58.82       61.67     10.85 o 
  -5  -4   6      116.51       97.10      6.68 o 
  -4  -4   6      132.11      123.11      4.37 o 
  -3  -4   6       25.40       22.39      2.04 o 
  -2  -4   6       68.87       74.50      3.26 o 
  -1  -4   6       39.25       39.43      3.09 o 
   0  -4   6      781.56      813.76     14.08 o 
   1  -4   6      796.66      736.23     13.27 o 
   2  -4   6      128.96      120.52      4.33 o 
   3  -4   6       24.59       25.90      2.45 o 
   4  -4   6       22.03       20.60      2.30 o 
   5  -4   6       84.30       84.33      5.57 o 
   6  -4   6       10.45        8.44      2.09 o 
   7  -4   6        2.96        0.63      1.48 o 
   8  -4   6        0.27        1.38      1.83 o 
   9  -4   6        2.99        8.56      2.50 o 
 -10  -3   6        5.83        4.69      3.88 o 
  -9  -3   6        0.01        2.17      3.23 o 
  -8  -3   6       10.30       15.03      4.97 o 
  -7  -3   6        6.88        7.20      3.27 o 
  -6  -3   6        0.01        0.86      2.86 o 
  -5  -3   6        1.34        1.47      1.01 o 
  -4  -3   6        8.01        8.94      1.59 o 
  -3  -3   6        1.92        1.22      0.93 o 
  -2  -3   6        0.77        0.87      0.77 o 
  -1  -3   6      622.31      713.33     12.51 o 
   0  -3   6        0.95        0.81      0.84 o 
   1  -3   6      627.89      674.66     12.32 o 
   2  -3   6       27.04       29.84      2.55 o 
   3  -3   6      251.82      240.91      6.51 o 
   4  -3   6       30.19       30.66      2.70 o 
   5  -3   6       40.98       40.07      4.91 o 
   6  -3   6        1.11        2.59      1.75 o 
   7  -3   6        5.04        5.57      1.85 o 
   8  -3   6        1.15        4.15      1.86 o 
   9  -3   6        0.63        2.80      1.97 o 
 -10  -2   6        3.64        9.20      4.66 o 
  -9  -2   6       28.25       40.42      8.14 o 
  -8  -2   6        0.06        0.00      2.24 o 
  -7  -2   6        7.07        9.09      4.27 o 
  -6  -2   6      158.88      155.72      6.05 o 
  -5  -2   6        7.06        5.30      1.57 o 
  -3  -2   6        3.96        2.87      0.99 o 
  -2  -2   6       82.30      105.24      3.76 o 
  -1  -2   6      231.98      219.56      6.19 o 
   0  -2   6       98.36      101.18      3.61 o 
   1  -2   6       42.52       52.22      3.62 o 
   2  -2   6        3.38        2.83      1.30 o 
   3  -2   6      176.30      169.68      5.52 o 
   4  -2   6        0.00        0.00      0.85 o 
   5  -2   6       23.37       23.15      2.99 o 
   6  -2   6        0.27        1.21      1.44 o 
   7  -2   6        2.15        4.38      3.87 o 
   8  -2   6        1.75        5.59      2.11 o 
   9  -2   6        4.17        7.39      4.74 o 
 -11  -1   6       22.51       21.10      6.08 o 
 -10  -1   6       15.91       17.88      5.82 o 
  -9  -1   6      112.77      118.86     12.43 o 
  -8  -1   6        0.71        0.23      2.60 o 
  -7  -1   6        0.65        0.85      1.24 o 
  -6  -1   6       19.24       24.74      2.96 o 
  -5  -1   6       22.23       24.03      2.79 o 
  -4  -1   6      327.21      134.92      9.35 o 
  -3  -1   6      232.77      254.55      7.03 o 
  -2  -1   6      474.46      530.12     10.01 o 
  -1  -1   6      137.33      152.39      4.41 o 
   0  -1   6      247.53      225.96      5.67 o 
   1  -1   6       27.18       21.13      2.00 o 
   2  -1   6      346.03      346.66      7.88 o 
   3  -1   6       10.44        9.08      2.32 o 
   4  -1   6       72.37       73.82      3.81 o 
   5  -1   6        4.87        6.84      2.18 o 
   6  -1   6        0.10        0.01      1.19 o 
   7  -1   6        4.14        5.97      2.06 o 
   8  -1   6        4.02        4.41      4.46 o 
   9  -1   6       18.15       12.00      6.33 o 
 -11   0   6        2.51        6.18      4.34 o 
 -10   0   6       73.52       76.93     10.87 o 
  -9   0   6        3.46        2.70      3.23 o 
  -8   0   6        5.92        2.97      1.92 o 
  -7   0   6        6.98        8.38      2.72 o 
  -6   0   6       16.32       27.53      3.58 o 
  -5   0   6      118.32      116.24      4.91 o 
  -4   0   6       56.80       60.29      4.19 o 
  -3   0   6      115.30      103.60      5.40 o 
  -2   0   6     1137.68     1265.00     23.59 o 
  -1   0   6       39.83       49.56      2.61 o 
   0   0   6       96.22       83.35      3.22 o 
   1   0   6      338.66      347.46      7.63 o 
   2   0   6        0.53        0.52      1.16 o 
   3   0   6        4.76        4.24      1.21 o 
   4   0   6        2.28        3.28      1.71 o 
   5   0   6        7.34       12.11      1.79 o 
   6   0   6        0.01        0.97      2.42 o 
   7   0   6        1.18        3.48      3.05 o 
   8   0   6       15.28       20.42      5.77 o 
 -10   1   6        6.05       11.98      4.84 o 
  -9   1   6        8.69        8.42      2.78 o 
  -8   1   6        2.74        0.66      1.87 o 
  -7   1   6       43.22       45.17      4.75 o 
  -6   1   6      107.38      106.12      4.81 o 
  -5   1   6      127.67      134.17      5.20 o 
  -4   1   6       36.55       44.87      3.44 o 
  -3   1   6      110.62      120.40      4.40 o 
  -2   1   6      123.44      129.78      5.17 o 
  -1   1   6      341.76      347.61      7.30 o 
   0   1   6        0.15        0.00      0.77 o 
   1   1   6      625.27      613.93     11.43 o 
   2   1   6        9.35        8.19      2.20 o 
   3   1   6       14.07       14.10      1.92 o 
   4   1   6       11.02       12.22      1.77 o 
   5   1   6        5.30        5.08      1.40 o 
   6   1   6        0.07        6.25      3.28 o 
   7   1   6        0.01        4.51      3.53 o 
   8   1   6        2.49       10.97      5.07 o 
 -10   2   6       13.77        0.00      2.95 o 
  -9   2   6        1.06        0.00      2.34 o 
  -8   2   6        0.12        1.13      2.82 o 
  -7   2   6      480.61      437.83     22.04 o 
  -6   2   6      174.32      200.65      8.98 o 
  -5   2   6       19.71       22.37      3.39 o 
  -4   2   6        8.58        2.00      2.26 o 
  -3   2   6       82.87       88.95      5.54 o 
  -2   2   6       18.62       13.83      4.20 o 
  -1   2   6      244.42      244.77      7.54 o 
   0   2   6      372.06      377.32      8.00 o 
   1   2   6      124.29      103.27      6.20 o 
   2   2   6       28.16       34.63      2.78 o 
   3   2   6       12.45       14.17      1.93 o 
   4   2   6       45.16       44.92      3.36 o 
   5   2   6       14.54       21.66      3.73 o 
   6   2   6        0.24        2.09      3.20 o 
   7   2   6        1.02        2.70      3.78 o 
   8   2   6        2.63        2.65      4.11 o 
 -11   3   6        0.31        3.56      4.61 o 
 -10   3   6       17.05       23.62      6.45 o 
  -9   3   6        0.01        7.39      4.13 o 
  -8   3   6       24.94       33.21      7.01 o 
  -7   3   6      561.69      486.62     24.26 o 
  -6   3   6       15.73       15.52      3.38 o 
  -5   3   6        7.18       14.76      3.28 o 
  -4   3   6       16.12       16.29      4.16 o 
  -3   3   6       92.08       85.25      5.93 o 
  -2   3   6       32.17       35.71      4.31 o 
  -1   3   6      138.03      149.08      6.88 o 
   0   3   6       69.29       30.57     12.58 o 
   1   3   6      149.33      146.47      5.84 o 
   2   3   6        2.16        1.59      1.27 o 
   3   3   6       43.82       54.81      6.18 o 
   4   3   6       26.52       26.05      5.77 o 
   5   3   6        5.67        8.12      3.93 o 
 -11   4   6        2.70        5.80      4.74 o 
 -10   4   6        6.02       10.16      5.12 o 
  -9   4   6       40.63       39.43      8.04 o 
  -8   4   6       19.10       19.01      5.75 o 
  -7   4   6      409.45      394.99     22.01 o 
  -6   4   6       65.54       61.72      6.07 o 
  -5   4   6        7.02        8.59      2.50 o 
  -4   4   6       24.00       13.64     12.86 o 
  -3   4   6      162.52      149.49     10.22 o 
  -2   4   6      301.05      271.53     10.61 o 
  -1   4   6        0.61        1.14      1.20 o 
   0   4   6        6.60        7.55      1.89 o 
   1   4   6      296.25      307.51      9.26 o 
   2   4   6        3.25        5.73      1.77 o 
   3   4   6        4.45        2.07      2.90 o 
   4   4   6       59.65       71.35     10.16 o 
   5   4   6        0.12        4.94      3.93 o 
 -10   5   6       13.08       12.91      6.00 o 
  -9   5   6       45.98       62.73     10.74 o 
  -8   5   6        4.14        0.50      3.23 o 
  -7   5   6       33.07       35.30      7.82 o 
  -6   5   6       65.05       76.07      6.96 o 
  -5   5   6       19.84       21.22      5.02 o 
  -4   5   6       56.99       46.07      5.43 o 
  -3   5   6        0.01        0.21      1.48 o 
  -2   5   6       16.08       23.14      4.30 o 
  -1   5   6      230.78      189.44      7.32 o 
   0   5   6       85.88       98.09      5.10 o 
   1   5   6       17.78       19.60      2.73 o 
   2   5   6       10.93        8.47      4.64 o 
   3   5   6       28.54       40.54      8.30 o 
   4   5   6       10.34       12.53      5.19 o 
   5   5   6        0.88        3.45      4.92 o 
 -10   6   6        1.08        0.00      4.31 o 
  -9   6   6        1.47        0.00      3.58 o 
  -8   6   6        3.02        0.00      3.98 o 
  -7   6   6        3.88        5.77      4.08 o 
  -6   6   6       14.35       11.83      5.17 o 
  -5   6   6        0.22        0.91      2.17 o 
  -4   6   6       47.58       56.24      6.22 o 
  -3   6   6      160.22      150.06      8.37 o 
  -2   6   6      102.34       92.81      6.68 o 
  -1   6   6       14.43       17.20      2.79 o 
   0   6   6      237.34      237.98      8.44 o 
   1   6   6        0.24        0.00      2.95 o 
   2   6   6       86.36      100.20     12.93 o 
   3   6   6       41.08       38.83      8.45 o 
   4   6   6        3.39        3.38      5.19 o 
   5   6   6        1.62       12.93      5.52 o 
 -10   7   6        4.10        3.66      4.89 o 
  -9   7   6        0.48        9.00      4.97 o 
  -8   7   6        2.57       10.01      5.42 o 
  -7   7   6        0.05        4.36      3.73 o 
  -6   7   6        1.96        0.00      2.92 o 
  -5   7   6       16.21       20.03      4.10 o 
  -4   7   6        9.87       10.04      2.92 o 
  -3   7   6       61.39       77.66      7.38 o 
  -2   7   6       53.13       63.23      6.60 o 
  -1   7   6      223.78      205.82      7.97 o 
   0   7   6       91.57      104.66     13.36 o 
   1   7   6       37.23       32.58      8.07 o 
   2   7   6       38.71       50.70      9.98 o 
   3   7   6       33.56       56.23     10.79 o 
   4   7   6        1.81        9.56      5.62 o 
  -9   8   6        0.91        1.94      4.36 o 
  -8   8   6        1.30        4.79      4.19 o 
  -7   8   6       10.71        7.87      5.24 o 
  -6   8   6        3.69       13.87      4.97 o 
  -5   8   6       27.91       39.68      5.62 o 
  -4   8   6       12.34       11.41      3.42 o 
  -3   8   6        0.52        1.27      2.20 o 
  -2   8   6        8.16        7.89      3.05 o 
  -1   8   6       56.50       71.58     12.13 o 
   0   8   6       10.35        9.71      4.99 o 
   1   8   6        0.20        0.00      3.98 o 
   2   8   6        0.76        1.03      4.34 o 
   3   8   6        0.32        0.00      4.21 o 
  -8   9   6        8.56        2.80      5.55 o 
  -7   9   6        8.29        9.25      4.99 o 
  -6   9   6        2.25        2.80      4.24 o 
  -5   9   6        7.50        6.42      3.00 o 
  -4   9   6        0.14        2.27      2.87 o 
  -3   9   6        4.28        0.38      4.01 o 
  -2   9   6       16.76       22.44      6.98 o 
  -1   9   6       15.96       25.59      7.84 o 
   0   9   6        2.74        2.80      5.40 o 
   1   9   6       20.54       33.36      8.12 o 
  -6  10   6        0.54        2.40      5.27 o 
  -5  10   6        0.66        1.21      3.23 o 
  -4  10   6        0.20        0.76      4.39 o 
  -3  10   6        1.14        4.29      5.07 o 
  -2  10   6       20.01       28.92      8.40 o 
  -1  10   6        3.17        7.24      5.93 o 
  -1 -13   7        0.08        0.15      3.37 o 
   0 -13   7       23.63       21.31      4.74 o 
   1 -13   7        2.23       12.25      5.90 o 
   2 -13   7        7.86       14.74      5.40 o 
   3 -13   7        0.33        0.00      4.49 o 
   4 -13   7        0.89        0.00      4.11 o 
  -3 -12   7       24.91       15.57      4.43 o 
  -2 -12   7        0.11        0.79      3.15 o 
  -1 -12   7       18.12       14.32      5.55 o 
   0 -12   7       57.74       50.87      7.18 o 
   1 -12   7        3.19        2.66      2.68 o 
   2 -12   7        2.12        8.86      3.58 o 
   3 -12   7        0.09        7.19      4.01 o 
   4 -12   7       34.60       41.83      6.94 o 
   5 -12   7        3.83        5.63      2.75 o 
   6 -12   7        2.47        4.12      2.78 o 
  -4 -11   7       10.85        7.87      4.05 o 
  -3 -11   7       30.00       29.80      5.31 o 
  -2 -11   7        6.09        9.88      3.75 o 
  -1 -11   7        8.61        7.60      3.46 o 
   0 -11   7        3.68        9.03      3.57 o 
   1 -11   7        1.78        1.65      2.81 o 
   2 -11   7        2.67        3.24      2.86 o 
   3 -11   7       11.20       19.28      2.75 o 
   4 -11   7       23.82       21.04      4.88 o 
   5 -11   7        5.95        7.17      2.74 o 
   6 -11   7       18.07       25.17      4.10 o 
   7 -11   7        0.72        0.00      2.42 o 
  -6 -10   7        3.65        5.17      5.66 o 
  -5 -10   7       33.10       51.14      7.35 o 
  -4 -10   7       63.11       49.70      6.89 o 
  -3 -10   7        9.49        9.47      3.54 o 
  -2 -10   7        3.66        1.70      2.64 o 
  -1 -10   7        4.42        6.50      3.76 o 
   0 -10   7        4.91        6.06      2.88 o 
   1 -10   7        9.78       11.90      3.31 o 
   2 -10   7       62.08       59.52      5.10 o 
   3 -10   7        1.54        4.03      1.69 o 
   4 -10   7        5.06        6.35      2.19 o 
   5 -10   7       85.93       97.20      7.34 o 
   6 -10   7        0.46        7.00      2.92 o 
   7 -10   7       12.62       13.96      4.63 o 
  -7  -9   7        3.38        1.46      3.53 o 
  -6  -9   7        1.31        1.12      3.18 o 
  -5  -9   7       14.99       14.84      3.96 o 
  -4  -9   7        2.52        2.91      2.68 o 
  -3  -9   7        4.59        6.53      3.30 o 
  -2  -9   7       41.84       42.16      8.08 o 
  -1  -9   7      107.27      131.07      9.32 o 
   0  -9   7        1.16        6.13      2.77 o 
   1  -9   7      493.28      449.21     10.79 o 
   2  -9   7       19.14       13.99      3.28 o 
   3  -9   7      519.69      457.44     11.30 o 
   4  -9   7      116.30      123.80      7.54 o 
   5  -9   7        0.02        0.35      1.74 o 
   6  -9   7       19.75       21.79      4.68 o 
   7  -9   7        7.21        8.32      3.10 o 
   8  -9   7       25.44       29.31      4.36 o 
  -7  -8   7        5.61        6.96      3.85 o 
  -6  -8   7        1.36        0.61      2.93 o 
  -5  -8   7        3.63        8.40      3.96 o 
  -4  -8   7       17.17       18.07      4.21 o 
  -3  -8   7        4.11        7.24      2.83 o 
  -2  -8   7       47.96       51.78      6.32 o 
  -1  -8   7      281.84      336.73     13.90 o 
   0  -8   7      167.05      158.57      5.65 o 
   1  -8   7       13.60       13.54      2.11 o 
   2  -8   7      363.82      310.17      8.80 o 
   3  -8   7       52.27       52.92      4.06 o 
   4  -8   7      397.37      358.24     11.45 o 
   5  -8   7       32.48       39.57      4.46 o 
   6  -8   7       23.24       32.30      4.12 o 
   7  -8   7       11.80       13.61      2.88 o 
   8  -8   7        0.33        0.74      2.01 o 
  -8  -7   7        2.34        0.00      3.81 o 
  -7  -7   7        1.28        2.15      4.31 o 
  -6  -7   7        3.88        2.15      2.69 o 
  -5  -7   7       12.51       20.00      4.29 o 
  -4  -7   7       36.36       42.17      5.99 o 
  -3  -7   7       38.32       40.04      5.38 o 
  -2  -7   7       86.10       97.90      8.14 o 
  -1  -7   7        1.79        3.04      1.30 o 
   0  -7   7      134.13      126.66      4.83 o 
   1  -7   7       81.12       82.87      4.36 o 
   2  -7   7       99.71      101.32      4.48 o 
   3  -7   7       51.76       45.54      3.73 o 
   4  -7   7      112.59      107.19      6.94 o 
   5  -7   7        0.01        1.95      1.73 o 
   6  -7   7       47.04       40.67      4.59 o 
   7  -7   7        4.99        2.16      1.89 o 
   8  -7   7        9.94       10.01      2.74 o 
   9  -7   7        0.39        0.10      2.10 o 
  -9  -6   7        3.59        0.00      2.85 o 
  -8  -6   7        2.03        9.10      4.97 o 
  -7  -6   7       10.47        4.96      2.91 o 
  -6  -6   7       48.33       53.63      6.63 o 
  -5  -6   7       25.96       23.14      4.32 o 
  -4  -6   7       20.59       24.97      4.13 o 
  -3  -6   7      652.94      623.01     19.44 o 
  -2  -6   7        2.77        3.31      1.12 o 
  -1  -6   7       55.25       66.33      3.88 o 
   0  -6   7       31.22       33.02      2.90 o 
   1  -6   7      113.88      111.16      4.53 o 
   2  -6   7        1.13        3.35      1.46 o 
   3  -6   7       82.23       76.62      5.39 o 
   4  -6   7       66.31       67.16      5.43 o 
   5  -6   7       40.84       41.90      5.02 o 
   6  -6   7       22.89       18.81      3.17 o 
   7  -6   7       36.69       32.91      4.20 o 
   8  -6   7        1.41        1.68      1.85 o 
   9  -6   7        2.50        0.00      2.06 o 
  -9  -5   7       36.95       32.83      8.02 o 
  -8  -5   7        1.18        0.00      3.43 o 
  -7  -5   7      123.80      109.87      8.83 o 
  -6  -5   7       91.22       90.17      7.89 o 
  -5  -5   7       55.42       59.61      6.20 o 
  -4  -5   7       11.33        8.09      2.38 o 
  -3  -5   7      232.24      251.31      8.13 o 
  -2  -5   7      273.15      295.97      7.35 o 
  -1  -5   7       21.16       24.91      2.90 o 
   0  -5   7        0.00        1.94      1.07 o 
   1  -5   7      622.57      590.03     17.87 o 
   2  -5   7      147.31      150.52      5.37 o 
   3  -5   7        0.00        0.91      1.04 o 
   4  -5   7        4.61        3.82      1.36 o 
   5  -5   7       44.17       40.89      5.33 o 
   6  -5   7        0.92        0.27      1.56 o 
   7  -5   7        8.80        9.83      2.70 o 
   8  -5   7       13.06       12.04      2.94 o 
   9  -5   7        6.01       12.56      2.83 o 
 -10  -4   7        0.21        2.29      3.93 o 
  -9  -4   7       10.20       19.49      6.56 o 
  -7  -4   7       47.08       59.71      6.34 o 
  -6  -4   7        3.63        1.85      3.40 o 
  -5  -4   7       22.04       32.39      4.63 o 
  -4  -4   7        1.18        0.43      0.93 o 
  -3  -4   7      220.08      193.06      5.54 o 
  -2  -4   7      136.82      123.66      5.36 o 
  -1  -4   7        1.22        0.33      0.91 o 
   0  -4   7       52.47       59.47      3.54 o 
   1  -4   7       29.43       25.55      2.48 o 
   2  -4   7      180.70      174.75      5.61 o 
   3  -4   7        2.21        3.67      1.24 o 
   4  -4   7       14.09       16.88      2.23 o 
   5  -4   7        6.90        5.33      2.11 o 
   6  -4   7        0.76        1.08      1.55 o 
   7  -4   7       10.20       11.95      2.64 o 
   8  -4   7        0.00        0.55      1.87 o 
   9  -4   7        2.20        4.83      3.21 o 
 -10  -3   7        0.37        3.98      3.66 o 
  -9  -3   7        8.23       14.17      5.19 o 
  -8  -3   7       20.80       45.08      8.27 o 
  -7  -3   7        0.75        2.19      1.87 o 
  -6  -3   7       23.02       21.35      3.53 o 
  -5  -3   7        3.24        5.03      1.32 o 
  -4  -3   7      187.22      178.08      6.66 o 
  -3  -3   7       64.96       74.18      3.86 o 
  -2  -3   7       62.62       57.50      3.82 o 
  -1  -3   7        0.15        0.91      0.86 o 
   0  -3   7       61.45       67.37      4.08 o 
   1  -3   7      392.92      368.08      8.54 o 
   2  -3   7       38.77       39.85      3.10 o 
   3  -3   7      124.02      120.64      4.64 o 
   4  -3   7       15.71       14.78      2.04 o 
   5  -3   7       22.59       23.80      3.15 o 
   6  -3   7        1.49        2.16      1.71 o 
   7  -3   7        4.02        3.03      1.83 o 
   8  -3   7        3.39        2.25      1.96 o 
   9  -3   7        1.22        6.34      4.59 o 
 -10  -2   7        6.63        9.88      4.77 o 
  -9  -2   7       25.86       18.23      5.65 o 
  -8  -2   7        7.56        5.52      3.35 o 
  -7  -2   7       20.49       18.90      3.35 o 
  -6  -2   7        7.23        1.01      4.27 o 
  -4  -2   7      854.65      863.24     15.12 o 
  -3  -2   7        1.72        2.62      1.09 o 
  -2  -2   7       12.50       15.81      1.90 o 
  -1  -2   7        0.00        2.11      0.94 o 
   0  -2   7       32.69       40.73      2.90 o 
   1  -2   7       73.32       76.55      4.72 o 
   2  -2   7        0.94        1.22      1.14 o 
   3  -2   7       29.62       32.24      2.81 o 
   4  -2   7        0.96        1.50      1.12 o 
   5  -2   7        5.59        4.04      2.06 o 
   6  -2   7        3.62        3.12      1.77 o 
   7  -2   7        1.46        2.47      2.89 o 
   8  -2   7        3.07        5.97      2.59 o 
 -11  -1   7        4.22       12.00      6.05 o 
 -10  -1   7        9.89        8.02      4.44 o 
  -9  -1   7      219.31      237.03     16.26 o 
  -8  -1   7      136.58      123.45      7.99 o 
  -7  -1   7       66.20       62.72      5.83 o 
  -6  -1   7        7.77       12.01      2.74 o 
  -5  -1   7        0.70        1.18      1.25 o 
  -4  -1   7      714.36      741.72     16.02 o 
  -3  -1   7       19.05       24.98      2.31 o 
  -2  -1   7        4.38        6.43      1.29 o 
  -1  -1   7        1.61        2.30      1.21 o 
   0  -1   7      169.56      167.18      5.06 o 
   1  -1   7       48.16       49.64      3.21 o 
   2  -1   7       31.29       37.40      2.89 o 
   3  -1   7        0.01        0.11      1.19 o 
   4  -1   7       32.86       33.85      5.23 o 
   5  -1   7        0.08        1.18      1.52 o 
   6  -1   7        4.76        0.24      1.59 o 
   7  -1   7        1.99        1.18      1.92 o 
   8  -1   7        3.48        4.92      4.61 o 
 -10   0   7       52.47       48.31      8.65 o 
  -9   0   7       50.24       52.95     10.73 o 
  -8   0   7      538.07      525.46     17.13 o 
  -7   0   7        0.24        0.00      1.29 o 
  -6   0   7       13.60       16.48      3.25 o 
  -5   0   7       38.81       52.17      3.91 o 
  -4   0   7       48.58       62.93      4.11 o 
  -3   0   7      310.76      286.84      7.65 o 
  -2   0   7       33.99       37.13      2.67 o 
  -1   0   7       67.69       58.35      3.36 o 
   0   0   7       22.00       29.57      2.48 o 
   1   0   7        1.40        2.57      1.34 o 
   2   0   7       94.60       83.32      3.90 o 
   3   0   7        0.36        2.00      1.08 o 
   4   0   7       21.57       11.06      5.98 o 
   5   0   7        6.20        3.72      1.50 o 
   6   0   7        6.83        7.67      2.18 o 
   7   0   7        0.84        5.27      4.13 o 
   8   0   7        3.02       15.23      5.02 o 
  -9   1   7        0.12        2.47      2.70 o 
  -8   1   7       59.68       63.79      9.18 o 
  -7   1   7        0.15        0.00      2.32 o 
  -6   1   7      111.52      121.75      7.05 o 
  -5   1   7       37.84       38.55      4.90 o 
  -4   1   7        5.78        8.15      2.37 o 
  -3   1   7      270.48      250.51     25.97 o 
  -2   1   7       25.97       31.35      3.25 o 
  -1   1   7      108.38      102.40      3.70 o 
   0   1   7        1.84        1.44      0.94 o 
   1   1   7      131.93      107.78      5.08 o 
   2   1   7      109.98      102.50      4.13 o 
   3   1   7      186.19      155.45      7.48 o 
   4   1   7        1.58        3.82      1.35 o 
   5   1   7        3.66        5.25      1.59 o 
   6   1   7       15.70        2.72      3.13 o 
   7   1   7        0.13        2.52      3.71 o 
 -10   2   7        1.09        2.14      3.78 o 
  -9   2   7       30.30       23.85      6.23 o 
  -8   2   7       46.01       51.44      8.88 o 
  -7   2   7        8.86       10.74      4.16 o 
  -6   2   7       17.71       17.04      3.36 o 
  -5   2   7      233.00      239.65     11.80 o 
  -4   2   7       23.41       24.06      5.24 o 
  -3   2   7       20.40       23.61      3.71 o 
  -2   2   7       18.46       17.92      3.41 o 
  -1   2   7      171.65      156.72      6.16 o 
   0   2   7      297.63      291.11      8.86 o 
   1   2   7      341.93      321.80      9.49 o 
   2   2   7      168.81      155.89      6.25 o 
   3   2   7       65.92       70.07      5.36 o 
   4   2   7        6.96        4.49      2.16 o 
   5   2   7        8.75        2.60      3.43 o 
 -11   3   7       12.76       23.70      7.26 o 
 -10   3   7       11.54       15.08      6.03 o 
  -9   3   7       12.43       19.67      6.51 o 
  -8   3   7       46.77       54.56      9.38 o 
  -7   3   7        0.65        0.00      2.47 o 
  -6   3   7       33.31       32.28      4.60 o 
  -5   3   7       96.32       98.29      7.00 o 
  -4   3   7      201.20      166.14     13.41 o 
  -3   3   7      125.48      101.09      6.38 o 
  -2   3   7       76.47       69.51      4.74 o 
  -1   3   7      142.11      141.48      6.03 o 
   0   3   7       44.36       49.19      4.25 o 
   1   3   7        4.81        7.87      1.84 o 
   2   3   7       79.72       92.36      8.13 o 
   3   3   7       44.35       53.14      4.49 o 
   4   3   7       13.09       26.25      6.08 o 
   5   3   7        0.22        2.07      3.48 o 
 -10   4   7        9.78       12.78      5.52 o 
  -9   4   7        0.63        0.00      3.43 o 
  -8   4   7        0.15        0.40      3.20 o 
  -7   4   7      102.54      133.40     14.20 o 
  -6   4   7       29.28       29.79      5.69 o 
  -5   4   7       62.45       56.18      6.25 o 
  -4   4   7      141.08      127.11      7.49 o 
  -3   4   7       36.93       40.35      5.01 o 
  -2   4   7       13.18       19.29      5.17 o 
  -1   4   7       23.02       19.83      3.01 o 
   0   4   7      442.58      386.24     27.56 o 
   1   4   7       49.13       40.70      3.97 o 
   2   4   7        3.91        3.74      1.62 o 
   3   4   7       26.86       45.41      8.37 o 
   4   4   7        0.21        3.30      3.61 o 
   5   4   7        2.20        0.00      3.93 o 
 -10   5   7        0.67       13.09      6.00 o 
  -9   5   7        2.78        0.00      4.19 o 
  -8   5   7       27.78       41.58      8.77 o 
  -7   5   7       82.23       81.97     11.35 o 
  -6   5   7        1.30        3.90      2.80 o 
  -5   5   7       27.04       28.08      4.46 o 
  -4   5   7        1.45        0.78      2.92 o 
  -3   5   7       31.08       33.85      4.86 o 
  -2   5   7       66.37       75.99     10.39 o 
  -1   5   7        3.06        0.75      1.96 o 
   0   5   7       13.59       12.61      2.99 o 
   1   5   7      244.47      265.83     12.48 o 
   2   5   7        3.80        5.98      4.44 o 
   3   5   7        7.87       21.81      6.38 o 
   4   5   7        4.57        2.37      4.44 o 
   5   5   7        0.00        0.00      4.11 o 
 -10   6   7        0.24        9.66      5.72 o 
  -9   6   7       21.92       31.97      8.27 o 
  -8   6   7        2.16        2.50      3.28 o 
  -7   6   7        2.65        6.98      4.16 o 
  -6   6   7       21.42       19.08      4.01 o 
  -5   6   7        3.49        4.71      2.67 o 
  -4   6   7       20.86       24.06      4.29 o 
  -3   6   7        4.43        2.22      2.47 o 
  -2   6   7       13.96        8.47      3.96 o 
  -1   6   7       75.24       77.94      5.67 o 
   0   6   7       31.23       31.80      4.12 o 
   1   6   7        9.00        8.40      4.66 o 
   2   6   7       39.43       49.59      9.23 o 
   3   6   7        0.29        2.27      4.03 o 
   4   6   7        6.34        6.23      5.42 o 
  -9   7   7       15.44       26.40      7.79 o 
  -8   7   7        0.71        1.51      4.01 o 
  -7   7   7        1.75        5.47      4.51 o 
  -6   7   7       14.35       28.79      6.78 o 
  -5   7   7        1.94        0.00      2.84 o 
  -4   7   7       17.36       11.25      3.43 o 
  -3   7   7        5.17        9.98      2.91 o 
  -2   7   7       22.07       20.10      3.08 o 
  -1   7   7       21.91       18.68      6.18 o 
   0   7   7       18.83       25.44      6.71 o 
   1   7   7       50.91       64.27     11.57 o 
   2   7   7       19.77       18.51      6.58 o 
   3   7   7       13.16       12.35      5.80 o 
  -8   8   7        1.17        5.02      4.29 o 
  -7   8   7        2.54       15.13      5.22 o 
  -6   8   7        1.20        0.00      4.01 o 
  -5   8   7       16.71       14.25      3.79 o 
  -4   8   7        0.05        3.43      2.67 o 
  -3   8   7        1.99        0.00      2.43 o 
  -2   8   7        0.45        7.46      4.84 o 
  -1   8   7        4.12        2.70      4.44 o 
   0   8   7        0.25        0.00      3.86 o 
   1   8   7       11.39        8.57      5.45 o 
  -7   9   7       25.09       45.56      9.51 o 
  -6   9   7        8.46        4.74      4.84 o 
  -5   9   7       11.95       13.51      4.85 o 
  -4   9   7        1.29        0.90      2.80 o 
  -3   9   7        4.43        6.78      4.77 o 
  -2   9   7        0.58        2.95      4.64 o 
  -1   9   7        0.66        0.00      4.44 o 
   0   9   7        0.02        4.24      5.27 o 
   0 -13   8        3.34       10.83      4.32 o 
   1 -13   8        3.41        4.91      4.59 o 
   2 -13   8        0.94        5.80      3.83 o 
   3 -13   8       13.45       25.92      7.51 o 
  -3 -12   8       17.58       25.00      6.01 o 
  -2 -12   8       15.40       21.13      4.66 o 
  -1 -12   8        6.11        9.04      3.53 o 
   0 -12   8       16.73       27.14      5.36 o 
   1 -12   8       37.26       45.87      6.68 o 
   2 -12   8        0.48        3.38      3.26 o 
   3 -12   8       20.71       27.73      6.91 o 
   4 -12   8        3.39        6.87      3.91 o 
   5 -12   8        1.81        1.78      2.68 o 
  -4 -11   8       37.02       40.51      6.82 o 
  -3 -11   8       34.02       31.17      5.54 o 
  -2 -11   8       37.80       43.11      6.64 o 
  -1 -11   8        0.68        3.70      3.21 o 
   0 -11   8       15.42       21.79      6.20 o 
   1 -11   8        3.54        3.66      3.21 o 
   2 -11   8        0.65        0.00      2.64 o 
   3 -11   8        2.97        2.89      2.15 o 
   4 -11   8        6.94        8.27      2.52 o 
   5 -11   8        3.86        1.52      2.37 o 
   6 -11   8        3.59        2.54      2.76 o 
  -5 -10   8        1.37        1.55      3.50 o 
  -4 -10   8        0.02        4.77      3.59 o 
  -3 -10   8       65.22       65.77     11.56 o 
  -2 -10   8        4.31        2.75      2.83 o 
  -1 -10   8       14.40       25.84      5.24 o 
   0 -10   8        0.10        1.79      2.64 o 
   1 -10   8       80.31       73.87     12.58 o 
   2 -10   8       14.95       12.84      4.71 o 
   3 -10   8       42.93       41.13      4.05 o 
   4 -10   8      112.44      103.12      7.44 o 
   5 -10   8       55.60       45.36      5.61 o 
   6 -10   8        8.35       14.31      3.45 o 
   7 -10   8        5.98        6.21      2.88 o 
  -6  -9   8       14.97        8.70     10.26 o 
  -5  -9   8        1.09        2.73      3.25 o 
  -4  -9   8        2.26        7.20      4.02 o 
  -3  -9   8        0.70        0.00      2.24 o 
  -2  -9   8        3.01        4.50      2.74 o 
  -1  -9   8        3.63        4.38      3.86 o 
   0  -9   8       26.62       33.38      5.17 o 
   1  -9   8      150.26      134.11      5.56 o 
   2  -9   8       65.81       62.66      5.28 o 
   3  -9   8      148.78      130.83      5.68 o 
   4  -9   8      104.35      111.82      9.74 o 
   5  -9   8      282.86      256.67     10.29 o 
   6  -9   8        0.45        3.18      2.31 o 
   7  -9   8       11.22       14.54      3.33 o 
  -7  -8   8        7.14       13.72      4.56 o 
  -6  -8   8       10.93       17.44     10.83 o 
  -5  -8   8        0.65        0.78      2.55 o 
  -4  -8   8        1.88        6.10      3.72 o 
  -3  -8   8        2.04        6.56      2.76 o 
  -2  -8   8        5.29        5.69      2.68 o 
  -1  -8   8        3.09        4.36      2.34 o 
   0  -8   8       71.10       68.17      4.41 o 
   1  -8   8      701.66      604.58     22.82 o 
   2  -8   8       95.29       92.52      6.84 o 
   3  -8   8       57.87       54.68      4.26 o 
   4  -8   8       32.41       33.00      4.22 o 
   5  -8   8      113.93      111.97     17.39 o 
   6  -8   8       53.93       52.53      5.65 o 
   7  -8   8        4.48        5.10      2.33 o 
   8  -8   8        0.03        0.59      2.20 o 
  -8  -7   8        0.66        0.20      3.64 o 
  -7  -7   8       13.00       14.27      3.99 o 
  -6  -7   8       13.46       13.15      3.89 o 
  -5  -7   8        3.67        6.37      3.02 o 
  -4  -7   8       69.46       75.70      7.85 o 
  -3  -7   8       40.44       37.75      6.14 o 
  -2  -7   8      174.08      193.56     10.18 o 
  -1  -7   8       32.75       29.94      2.91 o 
   0  -7   8        3.30        4.39      1.36 o 
   1  -7   8       31.79       31.05      3.16 o 
   2  -7   8       25.64       29.92      3.06 o 
   3  -7   8       21.16       20.50      3.32 o 
   4  -7   8       51.35       48.70      4.86 o 
   5  -7   8        0.20        1.28      2.07 o 
   6  -7   8        5.02        9.19      2.50 o 
   7  -7   8        1.47        4.44      2.24 o 
   8  -7   8        1.03        1.74      2.29 o 
  -9  -6   8        0.52        0.00      3.68 o 
  -8  -6   8        0.18        1.19      3.56 o 
  -7  -6   8        2.95        7.68      3.44 o 
  -6  -6   8       23.59       23.63      4.60 o 
  -5  -6   8       35.55       25.82      4.39 o 
  -4  -6   8        9.22        6.64      2.54 o 
  -3  -6   8      151.03      157.47      7.06 o 
  -2  -6   8       69.00       72.35      4.19 o 
  -1  -6   8      329.64      312.17      8.14 o 
   0  -6   8       74.21       77.27      5.05 o 
   1  -6   8        0.41        1.38      1.19 o 
   2  -6   8       13.63       13.94      2.13 o 
   3  -6   8       10.01       12.48      2.10 o 
   4  -6   8      169.81      166.72      8.00 o 
   5  -6   8        2.05        5.14      2.17 o 
   6  -6   8        8.77        7.41      2.28 o 
   7  -6   8       32.54       47.68      5.14 o 
   8  -6   8        1.34        0.00      1.84 o 
  -9  -5   8        4.66        1.01      3.20 o 
  -8  -5   8       10.58        9.05      4.11 o 
  -7  -5   8      120.31      107.97      9.13 o 
  -6  -5   8       30.46       27.97      4.56 o 
  -5  -5   8      218.47      206.61     33.34 o 
  -4  -5   8      152.11      131.15      4.74 o 
  -3  -5   8      288.83      269.96      7.11 o 
  -2  -5   8        2.79        3.67      1.31 o 
  -1  -5   8      116.06      112.88      4.53 o 
   0  -5   8      130.04      120.51      4.65 o 
   1  -5   8       61.37       60.36      3.99 o 
   2  -5   8        0.30        0.00      0.96 o 
   3  -5   8      230.19      202.06      6.58 o 
   4  -5   8       16.37       12.72      2.59 o 
   5  -5   8       27.34       29.22      3.74 o 
   6  -5   8        2.68        6.66      2.21 o 
   7  -5   8       11.83       10.83      2.77 o 
   8  -5   8        0.50        4.73      2.23 o 
  -9  -4   8        7.00       18.00      6.18 o 
  -8  -4   8       42.78       47.65      8.90 o 
  -7  -4   8       54.64       52.36      6.11 o 
  -6  -4   8       39.24       38.27      5.13 o 
  -5  -4   8      308.11      288.70      7.48 o 
  -4  -4   8        0.55        0.00      1.02 o 
  -3  -4   8       15.05       16.72      2.08 o 
  -2  -4   8       97.73      100.34      4.16 o 
  -1  -4   8       29.44       28.07      2.73 o 
   0  -4   8       64.49       57.75      3.69 o 
   1  -4   8        0.29        0.34      0.94 o 
   2  -4   8       41.18       46.98      3.65 o 
   3  -4   8      119.35      114.55      5.46 o 
   4  -4   8       17.83       19.07      2.95 o 
   5  -4   8        0.96        0.93      1.47 o 
   6  -4   8       18.48       13.17      3.81 o 
   7  -4   8        4.67        2.47      1.98 o 
   8  -4   8        1.43        2.07      2.01 o 
 -10  -3   8       23.83       17.30      6.58 o 
  -9  -3   8        0.22        3.00      3.45 o 
  -7  -3   8        3.80        7.26      3.64 o 
  -6  -3   8       39.74       41.79      3.22 o 
  -5  -3   8       44.76       45.19      3.88 o 
  -4  -3   8       18.87       20.34      3.00 o 
  -3  -3   8      295.32      286.32      7.41 o 
  -2  -3   8      232.89      219.21      6.29 o 
  -1  -3   8       29.51       32.88      2.89 o 
   0  -3   8        7.89        6.43      1.35 o 
   1  -3   8        0.00        0.48      0.90 o 
   2  -3   8       13.16       10.60      2.23 o 
   3  -3   8       25.07       26.51      4.03 o 
   4  -3   8       30.67       33.04      3.13 o 
   5  -3   8        5.65        8.90      2.89 o 
   6  -3   8        6.44        3.40      1.82 o 
   7  -3   8        4.46        1.98      2.20 o 
   8  -3   8        1.51        3.55      2.17 o 
 -10  -2   8       21.61       27.36      7.59 o 
  -9  -2   8        7.59       10.16      4.24 o 
  -8  -2   8       50.45       47.93      8.45 o 
  -7  -2   8      238.35      226.91      8.06 o 
  -6  -2   8       31.41       31.91      4.95 o 
  -5  -2   8       40.94       35.66      3.02 o 
  -4  -2   8      143.27      156.49      5.24 o 
  -3  -2   8      505.27      505.43     10.76 o 
  -2  -2   8      393.72      389.78      9.25 o 
  -1  -2   8       81.49       76.92      3.91 o 
   0  -2   8        4.48        6.23      1.33 o 
   1  -2   8       20.84       17.78      2.17 o 
   2  -2   8       42.33       40.62      3.24 o 
   3  -2   8       24.61       21.80      3.87 o 
   4  -2   8        2.08        2.68      1.20 o 
   5  -2   8        1.10        0.82      2.09 o 
   6  -2   8        1.97        2.33      3.40 o 
   7  -2   8        1.32        1.82      1.84 o 
   8  -2   8        0.07        0.00      3.48 o 
 -10  -1   8        5.91        6.28      4.13 o 
  -9  -1   8       10.50       13.74      4.94 o 
  -8  -1   8        9.90       13.94      3.17 o 
  -7  -1   8     1156.01     1145.38     29.48 o 
  -6  -1   8       73.75       73.74      6.07 o 
  -5  -1   8      470.44      432.35     11.57 o 
  -4  -1   8        3.70        2.80      1.08 o 
  -3  -1   8       71.58       72.88      3.83 o 
  -2  -1   8       60.58       58.65      3.56 o 
  -1  -1   8      151.25      157.65      5.10 o 
   0  -1   8       87.77       83.53      3.84 o 
   1  -1   8       16.14       21.74      2.37 o 
   2  -1   8       54.87       53.24      3.70 o 
   3  -1   8       47.70       38.52      3.27 o 
   4  -1   8        0.47        0.00      1.17 o 
   5  -1   8        4.67        5.03      2.56 o 
   6  -1   8        7.09        1.04      1.77 o 
   7  -1   8        0.60        6.56      3.37 o 
  -9   0   8       11.74       14.57      5.14 o 
  -8   0   8        9.17        9.30      4.26 o 
  -7   0   8      151.69      173.24      8.91 o 
  -6   0   8      214.60      214.48      9.87 o 
  -5   0   8       18.13       17.02      5.24 o 
  -4   0   8        1.10        1.29      2.55 o 
  -3   0   8        0.58        2.90      1.37 o 
  -2   0   8       10.90        9.43      1.64 o 
  -1   0   8      128.71      121.68      6.34 o 
   0   0   8      283.43      292.98      8.38 o 
   1   0   8      197.49      190.83      7.68 o 
   2   0   8       25.44       37.18      3.23 o 
   3   0   8        3.10        9.90      1.82 o 
   4   0   8       42.31       41.61      3.50 o 
   5   0   8        5.61        4.36      1.93 o 
   6   0   8        0.02        2.03      1.82 o 
   7   0   8        1.37        5.04      4.01 o 
 -10   1   8        3.92       12.81      5.07 o 
  -9   1   8       50.77       48.33      8.98 o 
  -8   1   8        1.61        3.38      3.38 o 
  -7   1   8        0.53        4.35      2.24 o 
  -6   1   8       11.00        7.80      4.95 o 
  -5   1   8        4.37        5.22      3.16 o 
  -4   1   8        0.11        0.00      1.78 o 
  -3   1   8        0.33        1.29      1.12 o 
  -2   1   8        0.38        1.84      1.30 o 
  -1   1   8       48.71       50.96      4.35 o 
   0   1   8      105.22      102.20      5.10 o 
   1   1   8       40.19       38.00      4.11 o 
   2   1   8        0.00        1.72      1.32 o 
   3   1   8       14.61        5.96      3.37 o 
   4   1   8       45.82       46.30      4.56 o 
   5   1   8       23.72       29.07      4.75 o 
 -10   2   8        0.02        0.43      3.98 o 
  -9   2   8        0.72        0.45      3.30 o 
  -8   2   8       21.49       32.90      7.16 o 
  -7   2   8       14.73       16.89      4.99 o 
  -6   2   8      201.57      208.35     10.15 o 
  -5   2   8      117.54       91.68     11.04 o 
  -4   2   8        5.02        2.59      3.42 o 
  -3   2   8       20.41       25.21      3.25 o 
  -2   2   8      180.15      163.12      6.71 o 
  -1   2   8      143.06      135.20      6.13 o 
   0   2   8      244.77      231.50      8.19 o 
   1   2   8       74.08       81.60      5.54 o 
   2   2   8        0.03        0.25      1.26 o 
   3   2   8       39.76       44.37      4.31 o 
   4   2   8        1.77        3.68      2.14 o 
 -10   3   8        0.00        0.58      4.01 o 
  -9   3   8       10.62       16.29      5.47 o 
  -8   3   8        0.02        0.00      2.87 o 
  -7   3   8        7.53        4.46      3.88 o 
  -6   3   8        2.54        4.54      2.48 o 
  -5   3   8      322.66      295.07     18.08 o 
  -4   3   8        3.76        0.00      1.69 o 
  -3   3   8       19.24       22.16      5.72 o 
  -2   3   8      166.14      154.86      6.68 o 
  -1   3   8        3.82        4.93      1.83 o 
   0   3   8       58.81       61.52      5.04 o 
   1   3   8       17.01        3.11      2.65 o 
   2   3   8       38.05       49.20      7.47 o 
   3   3   8       13.31       26.79      4.42 o 
   4   3   8        9.15        7.24      4.29 o 
 -10   4   8        0.01        3.98      4.49 o 
  -9   4   8       13.01        6.73      4.99 o 
  -8   4   8        0.92        0.15      3.08 o 
  -7   4   8        0.80        1.06      3.13 o 
  -6   4   8       35.29       41.27      5.58 o 
  -5   4   8      278.64       96.19     11.09 o 
  -4   4   8       63.87       52.01      6.27 o 
  -3   4   8       30.75       26.32      4.27 o 
  -2   4   8       44.69       43.10      4.30 o 
  -1   4   8       15.03       17.51      2.86 o 
   0   4   8        6.38        0.57      2.11 o 
   1   4   8       11.72       14.90      2.82 o 
   2   4   8       99.53      104.48     12.61 o 
   3   4   8       12.55       26.35      7.03 o 
   4   4   8        4.78        7.56      4.92 o 
 -10   5   8        5.85        0.00      4.84 o 
  -9   5   8        3.26        0.00      3.83 o 
  -8   5   8        1.04        6.15      4.71 o 
  -7   5   8       19.06       15.05      5.17 o 
  -6   5   8        2.37        8.17      3.06 o 
  -5   5   8      104.55       90.02     13.00 o 
  -4   5   8       29.39       38.99      5.45 o 
  -3   5   8       67.38       76.01      7.48 o 
  -2   5   8        1.72        2.34      1.68 o 
  -1   5   8        0.00        1.01      1.61 o 
   0   5   8       23.04       22.77      3.41 o 
   1   5   8        3.07        9.98      4.89 o 
   2   5   8        0.01        0.00      3.38 o 
   3   5   8       23.09       30.73      7.34 o 
   4   5   8        0.07        0.00      3.91 o 
  -9   6   8        2.63        5.52      4.64 o 
  -8   6   8        1.64        1.51      3.96 o 
  -7   6   8       21.07       27.53      7.26 o 
  -6   6   8        8.49        6.76      4.56 o 
  -5   6   8        4.25        5.30      3.24 o 
  -4   6   8       29.67       28.65      5.04 o 
  -3   6   8        0.94        0.00      2.37 o 
  -2   6   8        0.00        0.00      1.66 o 
  -1   6   8        9.71       10.77      2.45 o 
   0   6   8       20.22       24.38      6.76 o 
   1   6   8        9.89        8.14      5.32 o 
   2   6   8       60.12       80.05     12.10 o 
   3   6   8        0.90        0.15      4.24 o 
  -8   7   8        0.58        2.62      5.22 o 
  -7   7   8       20.27       25.57      7.21 o 
  -6   7   8        0.51        0.00      3.28 o 
  -5   7   8        1.91        0.39      5.14 o 
  -4   7   8        4.78        0.00      5.09 o 
  -3   7   8        0.00        1.54      4.06 o 
  -2   7   8        7.25        4.14      2.23 o 
  -1   7   8        3.14        8.24      4.89 o 
   0   7   8        3.88        5.45      4.29 o 
   1   7   8       17.60       21.76      6.66 o 
   2   7   8       15.16       20.47      6.88 o 
  -7   8   8        6.73       20.60      6.68 o 
  -6   8   8        1.95        4.01      4.46 o 
  -5   8   8        0.68        0.34      3.82 o 
  -4   8   8        3.98        8.57      3.67 o 
  -3   8   8       12.76        2.95      5.81 o 
  -2   8   8        0.40        2.14      3.93 o 
  -1   8   8        0.50        0.40      4.11 o 
   0   8   8        0.58        5.45      5.45 o 
  -4   9   8        1.92        2.20      3.45 o 
  -2 -12   9        0.24        0.45      3.56 o 
  -1 -12   9        0.06        0.00      3.17 o 
   0 -12   9        4.23        5.66      3.50 o 
   1 -12   9       11.05        8.20      4.88 o 
   2 -12   9       26.03       23.67      5.09 o 
   3 -12   9        8.46        5.93      4.39 o 
   4 -12   9       16.02       10.91      3.41 o 
  -4 -11   9        5.96        8.89      3.93 o 
  -3 -11   9       42.53       52.37      8.13 o 
  -2 -11   9       20.49       32.08      6.16 o 
  -1 -11   9       28.12       35.43      5.96 o 
   0 -11   9        0.00        0.49      2.81 o 
   1 -11   9       16.83       17.74      4.14 o 
   2 -11   9       17.50       17.66     10.68 o 
   3 -11   9        3.82        9.23      4.20 o 
   4 -11   9       15.09       11.02      3.59 o 
   5 -11   9       12.01       13.28      4.34 o 
  -5 -10   9       15.88       16.56      4.87 o 
  -4 -10   9        4.16        0.18      3.04 o 
  -3 -10   9        6.64        9.05      3.29 o 
  -2 -10   9       10.28       18.68      4.60 o 
  -1 -10   9        0.19        2.22      3.45 o 
   0 -10   9       21.40       29.78      5.14 o 
   1 -10   9        1.84        0.00      2.22 o 
   2 -10   9        8.78        3.13      2.32 o 
   3 -10   9        0.39        0.00      1.88 o 
   4 -10   9       67.47       64.48      7.59 o 
   5 -10   9        2.21        4.37      2.48 o 
   6 -10   9       60.19       61.36      6.38 o 
  -6  -9   9       19.00       30.17      5.94 o 
  -5  -9   9        1.37        1.17      3.00 o 
  -4  -9   9        0.00        0.00      3.10 o 
  -3  -9   9        4.16        5.23      3.13 o 
  -2  -9   9        0.15        0.00      2.20 o 
  -1  -9   9       17.12       16.81      3.81 o 
   0  -9   9       24.50       27.04      4.98 o 
   1  -9   9        8.62       12.77      2.22 o 
   2  -9   9        0.24        1.46      1.63 o 
   3  -9   9       41.23       36.22      3.71 o 
   4  -9   9       17.98       20.89      3.72 o 
   5  -9   9       26.81       34.89      6.09 o 
   6  -9   9       18.00       17.62      3.65 o 
   7  -9   9       15.62       14.51      3.25 o 
  -7  -8   9       10.94       17.91      5.11 o 
  -6  -8   9        1.47        2.12      7.07 o 
  -5  -8   9       16.30       30.12      5.62 o 
  -4  -8   9       31.24       42.62      6.39 o 
  -3  -8   9       66.89       58.01      7.00 o 
  -2  -8   9        0.43        0.00      2.22 o 
  -1  -8   9        3.35        5.98      1.76 o 
   0  -8   9       71.08       63.79      5.17 o 
   1  -8   9        3.15        3.64      1.66 o 
   2  -8   9       59.53       57.77      5.28 o 
   3  -8   9       79.88       86.73      5.53 o 
   4  -8   9       17.18       18.04      3.31 o 
   5  -8   9       22.58       26.70      4.18 o 
   6  -8   9       33.90       43.86      6.28 o 
   7  -8   9       31.26       28.86      4.61 o 
  -8  -7   9        1.34        3.46      8.04 o 
  -7  -7   9       20.51       24.17      4.67 o 
  -6  -7   9        0.13        0.14      2.47 o 
  -5  -7   9       38.39       39.17      5.70 o 
  -4  -7   9        1.90        3.70      4.41 o 
  -3  -7   9        7.79        6.62      2.76 o 
  -2  -7   9       96.02       90.72      4.60 o 
  -1  -7   9        2.08        4.95      1.64 o 
   0  -7   9        5.11        7.16      2.30 o 
   1  -7   9       28.45       32.39      3.30 o 
   2  -7   9       93.77       96.26      6.41 o 
   3  -7   9        1.35        1.11      1.99 o 
   4  -7   9       25.66       21.50      3.42 o 
   5  -7   9        1.48        0.03      2.87 o 
   6  -7   9       10.60       15.84      3.30 o 
   7  -7   9        3.62        5.13      4.21 o 
  -8  -6   9        5.52        8.35      3.29 o 
  -7  -6   9        0.53        6.19      2.77 o 
  -6  -6   9        5.13        6.48      3.10 o 
  -5  -6   9        9.56        8.00      4.71 o 
  -4  -6   9      354.44      326.68     13.73 o 
  -3  -6   9      100.36       98.89      4.58 o 
  -2  -6   9       60.67       52.62      5.23 o 
  -1  -6   9      221.72      197.21      6.73 o 
   0  -6   9       33.49       31.23      3.14 o 
   1  -6   9       93.10       88.23      5.01 o 
   2  -6   9      109.65       97.79      5.14 o 
   3  -6   9        0.76        0.78      1.28 o 
   4  -6   9        1.53        0.00      2.45 o 
   5  -6   9        2.82        5.68      2.14 o 
   6  -6   9       15.14       13.13      2.85 o 
   7  -6   9        6.00        4.44      2.69 o 
  -9  -5   9        5.34        4.01      4.03 o 
  -8  -5   9        6.02        1.18      2.84 o 
  -7  -5   9       22.50       20.83      5.82 o 
  -6  -5   9       18.61       18.58      6.72 o 
  -5  -5   9       84.48       70.15      7.04 o 
  -4  -5   9      261.10      239.08      7.13 o 
  -3  -5   9       58.83       50.82      3.64 o 
  -2  -5   9       86.58       80.74      4.58 o 
  -1  -5   9      347.24      295.65      8.07 o 
   0  -5   9      118.12      105.73      4.58 o 
   1  -5   9       15.26       19.54      2.45 o 
   2  -5   9        2.71        3.29      1.56 o 
   3  -5   9       77.74       75.64      5.06 o 
   4  -5   9       14.85       16.81      3.12 o 
   5  -5   9       34.65       28.93      3.98 o 
   6  -5   9        1.29        2.89      3.16 o 
   7  -5   9        0.42        1.06      2.30 o 
  -9  -4   9       10.73       12.93      5.45 o 
  -8  -4   9       67.56       62.71      9.56 o 
  -7  -4   9       15.82       19.89      4.08 o 
  -6  -4   9       56.17       50.76      5.96 o 
  -5  -4   9       11.74       14.73      2.37 o 
  -4  -4   9       12.27       13.90      2.03 o 
  -3  -4   9      208.24      176.57      6.67 o 
  -2  -4   9       28.92       28.44      3.20 o 
  -1  -4   9        8.40       12.16      4.15 o 
   0  -4   9       39.78       41.48      3.46 o 
   1  -4   9        0.02        0.00      1.01 o 
   2  -4   9       77.47       76.58      4.77 o 
   3  -4   9        4.52        2.31      1.40 o 
   4  -4   9       54.17       42.87      4.42 o 
   5  -4   9        1.00        3.74      1.86 o 
   6  -4   9       12.70       14.71      2.98 o 
   7  -4   9        5.21        6.47      2.59 o 
 -10  -3   9        0.64        3.23      4.34 o 
  -9  -3   9       25.88       28.52      7.54 o 
  -8  -3   9      103.20       70.14     10.11 o 
  -7  -3   9       15.38        4.21      8.80 o 
  -6  -3   9        0.01        1.12      1.14 o 
  -5  -3   9       30.09       24.81      2.69 o 
  -4  -3   9        4.42        2.27      1.22 o 
  -3  -3   9        1.24        1.05      1.16 o 
  -2  -3   9        0.64        1.58      1.16 o 
  -1  -3   9       23.80       24.04      2.62 o 
   0  -3   9        2.87        3.34      1.24 o 
   1  -3   9        6.34        8.69      2.29 o 
   2  -3   9        1.50        0.52      1.10 o 
   3  -3   9       56.61       55.46      4.13 o 
   4  -3   9        0.47        0.82      1.38 o 
   5  -3   9       16.29       13.07      3.02 o 
   6  -3   9        4.73        2.10      1.91 o 
   7  -3   9        1.14        3.96      2.05 o 
  -9  -2   9       40.22       48.51      9.15 o 
  -8  -2   9       58.64       61.22      9.33 o 
  -7  -2   9        8.58        6.67      1.93 o 
  -6  -2   9       66.85       75.11      8.47 o 
  -5  -2   9      122.70      104.63      4.60 o 
  -4  -2   9      140.44      121.58      4.89 o 
  -3  -2   9       55.97       46.87      3.53 o 
  -2  -2   9        3.79        6.69      1.57 o 
  -1  -2   9       18.72       19.24      2.38 o 
   0  -2   9       18.57       17.79      2.23 o 
   1  -2   9       50.15       50.43      3.78 o 
   2  -2   9        4.84        4.88      1.47 o 
   3  -2   9       66.89       66.29      4.50 o 
   4  -2   9        0.02        1.08      1.35 o 
   5  -2   9       35.57       28.61      3.85 o 
   6  -2   9        0.11        3.67      1.93 o 
   7  -2   9        3.02        8.87      2.49 o 
  -8  -1   9        2.52        1.13      3.13 o 
  -7  -1   9        4.15        2.77      3.35 o 
  -6  -1   9       30.23        0.23      2.27 o 
  -5  -1   9      934.13      847.16     27.50 o 
  -4  -1   9       67.40       68.34      5.05 o 
  -3  -1   9      370.73      342.25     13.67 o 
  -2  -1   9      103.02      102.24      4.45 o 
  -1  -1   9       41.53       47.26      3.53 o 
   0  -1   9       21.24       22.69      2.55 o 
   1  -1   9        6.22        3.40      2.01 o 
   2  -1   9       13.17       17.75      2.27 o 
   3  -1   9       24.09       26.24      2.88 o 
   4  -1   9        1.92        3.28      1.53 o 
   5  -1   9       28.69       24.59      3.56 o 
   6  -1   9        0.35        1.77      1.97 o 
   7  -1   9        0.23        3.00      4.61 o 
  -9   0   9        4.05       12.18      4.61 o 
  -8   0   9       21.23        5.02      3.66 o 
  -7   0   9        5.51        4.07      6.16 o 
  -6   0   9      370.25      254.35     33.87 o 
  -5   0   9       32.71       26.47      6.18 o 
  -4   0   9      112.89      102.41      6.74 o 
  -3   0   9      117.74      119.69      5.78 o 
  -2   0   9      147.61      159.36      6.87 o 
  -1   0   9        1.74        1.43      1.37 o 
   0   0   9       32.37       29.90      3.48 o 
   1   0   9       20.53       17.31      2.88 o 
   2   0   9       77.44       90.27      6.12 o 
   3   0   9        4.07        2.20      2.41 o 
   4   0   9        0.14        0.75      1.68 o 
   5   0   9       10.64        0.00      1.69 o 
 -10   1   9        4.61        0.00      3.76 o 
  -9   1   9        9.97        9.96      4.61 o 
  -8   1   9       17.06       12.51      4.94 o 
  -7   1   9       22.30       18.81      3.88 o 
  -6   1   9       13.29       16.16      3.50 o 
  -5   1   9       32.83       30.43      4.78 o 
  -4   1   9        4.96       11.42      2.48 o 
  -3   1   9       27.89       25.31      3.33 o 
  -2   1   9       10.25        8.47      2.08 o 
  -1   1   9       64.17       71.91      6.10 o 
   0   1   9      248.99      221.93     10.77 o 
   1   1   9       10.55       11.98      2.39 o 
   2   1   9        1.71        3.97      1.79 o 
   3   1   9       19.34       21.99      3.25 o 
   4   1   9        0.07        2.57      1.89 o 
 -10   2   9        0.06        0.00      3.96 o 
  -9   2   9        6.23       12.03      4.99 o 
  -8   2   9        1.53        1.34      3.48 o 
  -7   2   9       23.53       19.20      3.94 o 
  -6   2   9       26.07       24.07      4.50 o 
  -5   2   9       25.18       21.16      4.14 o 
  -4   2   9       22.99       41.53      8.37 o 
  -3   2   9      214.12      204.08      8.12 o 
  -2   2   9       22.61       19.68      3.04 o 
  -1   2   9        4.27        4.35      1.56 o 
   0   2   9      200.11      202.88      9.75 o 
   1   2   9       28.22       30.51      3.68 o 
   2   2   9        1.58        0.00      1.51 o 
   3   2   9        4.09        4.77      2.36 o 
   4   2   9        6.33        2.14      3.93 o 
 -10   3   9        1.61        6.98      5.40 o 
  -9   3   9        0.80        1.46      4.34 o 
  -8   3   9        3.25        4.64      4.26 o 
  -7   3   9       13.30       17.52      5.57 o 
  -6   3   9        6.45        6.84      2.95 o 
  -5   3   9       39.08       24.65      4.49 o 
  -4   3   9       73.42       76.14     11.12 o 
  -3   3   9      179.05      165.66      7.36 o 
  -2   3   9      118.57      124.85      6.33 o 
  -1   3   9       39.43       46.93      4.81 o 
   0   3   9       74.40       78.73      8.53 o 
   1   3   9       55.66       47.15      4.83 o 
   2   3   9        5.64        7.76      2.39 o 
   3   3   9        0.44        0.35      3.78 o 
   4   3   9        0.04        3.50      4.41 o 
  -9   4   9        5.12       11.17      5.62 o 
  -8   4   9        0.10       10.03      5.02 o 
  -7   4   9        2.77        3.48      3.66 o 
  -6   4   9        4.01       16.59      4.20 o 
  -5   4   9        6.06       11.50      3.61 o 
  -4   4   9       56.56       46.31      6.31 o 
  -3   4   9       54.95       52.61      5.06 o 
  -2   4   9      121.16      123.89      6.75 o 
  -1   4   9        0.05        1.06      1.67 o 
   0   4   9       26.10       26.95      6.52 o 
   1   4   9       18.66       23.32      3.27 o 
   2   4   9        4.27       11.45      4.89 o 
   3   4   9        4.64        3.10      4.51 o 
   4   4   9        6.68       10.09      5.90 o 
  -9   5   9        0.71        3.93      4.64 o 
  -8   5   9        9.81        1.31      4.51 o 
  -7   5   9       12.05       20.22      7.01 o 
  -6   5   9        1.89        2.59      2.68 o 
  -5   5   9       20.37       18.27      5.72 o 
  -4   5   9        0.09        0.93      2.43 o 
  -3   5   9       17.58       16.17      4.50 o 
  -2   5   9       23.21       26.33      3.62 o 
  -1   5   9        4.62        6.12      2.20 o 
   0   5   9        3.53        2.99      2.57 o 
   1   5   9        0.06        0.83      3.93 o 
   2   5   9        0.46        0.00      3.71 o 
   3   5   9       23.08       36.74      9.51 o 
  -8   6   9        4.36       12.48      5.52 o 
  -7   6   9        5.28        7.31      4.29 o 
  -6   6   9        2.87        3.18      3.83 o 
  -5   6   9        9.28       15.79      4.13 o 
  -4   6   9        7.52        9.11      6.29 o 
  -3   6   9        3.08        6.27      2.50 o 
  -2   6   9        0.80        0.30      1.77 o 
  -1   6   9        4.86       10.55      2.73 o 
   0   6   9        0.20        3.15      4.16 o 
   1   6   9        5.16        0.88      4.77 o 
   2   6   9        2.09       12.56      5.52 o 
  -7   7   9        3.63        0.00      4.13 o 
  -6   7   9        5.31        9.49      3.90 o 
  -5   7   9       13.98       14.47      4.17 o 
  -4   7   9        0.96        9.25      5.45 o 
  -3   7   9        0.17        5.01      2.33 o 
  -2   7   9        1.05        0.00      1.91 o 
  -1   7   9        0.00        7.06      5.50 o 
   0   7   9        1.06        2.50      4.64 o 
  -5   8   9        0.39        3.64      3.52 o 
  -4   8   9        4.75        0.00      2.56 o 
  -3   8   9        3.76        1.74      5.59 o 
  -1 -12  10       12.56       16.24      4.90 o 
   0 -12  10        6.31       10.14      3.82 o 
   1 -12  10        9.78       12.23      4.45 o 
   2 -12  10        4.15        7.35      3.49 o 
   3 -12  10       53.91       66.89     12.53 o 
  -3 -11  10        6.05       13.29      4.45 o 
  -2 -11  10        2.13        1.85      3.15 o 
  -1 -11  10       95.69      110.78     18.70 o 
   0 -11  10       13.81       14.16      5.82 o 
   1 -11  10       19.71       26.09      6.30 o 
   2 -11  10        1.07        0.00      2.89 o 
   3 -11  10       15.09       15.21      3.34 o 
   4 -11  10       19.00       18.27      4.92 o 
  -5 -10  10        1.58        0.57      3.49 o 
  -4 -10  10        5.97       11.40      3.89 o 
  -3 -10  10        0.19        6.43      3.47 o 
  -2 -10  10        3.47        4.14      4.92 o 
  -1 -10  10       49.10       47.61      6.71 o 
   0 -10  10       14.65        9.06      4.85 o 
   1 -10  10        0.02        4.42      4.90 o 
   2 -10  10        0.15        0.00      1.69 o 
   3 -10  10        2.82        3.63      2.28 o 
   4 -10  10        0.24        1.21      2.37 o 
   5 -10  10        0.03        4.77      2.78 o 
  -6  -9  10        7.43        7.02      3.74 o 
  -5  -9  10       79.34       89.00     19.09 o 
  -4  -9  10        8.97        7.21      4.45 o 
  -3  -9  10        4.46        4.87      4.01 o 
  -2  -9  10        0.35        1.74      4.59 o 
  -1  -9  10       27.85       17.80      4.11 o 
   0  -9  10        3.45        2.15      1.78 o 
   1  -9  10        9.66       10.57      2.39 o 
   2  -9  10        4.66        2.29      2.25 o 
   3  -9  10       17.07       21.35      3.48 o 
   4  -9  10        0.89        0.00      1.93 o 
   5  -9  10       32.99       35.01      4.79 o 
   6  -9  10       13.35       13.34      3.53 o 
  -7  -8  10        1.72        2.41      3.46 o 
  -6  -8  10        0.41        1.33      5.56 o 
  -5  -8  10       55.54       54.62      7.36 o 
  -4  -8  10        2.30        0.00      2.70 o 
  -3  -8  10        4.12        4.83      2.86 o 
  -2  -8  10       16.89       11.83      3.66 o 
  -1  -8  10        5.28        6.62      2.02 o 
   0  -8  10        0.65        1.96      1.63 o 
   1  -8  10       62.05       69.29      4.93 o 
   2  -8  10        4.75        2.71      2.04 o 
   3  -8  10        1.28        0.53      1.90 o 
   4  -8  10        0.78        2.34      2.15 o 
   5  -8  10       19.87       12.41      3.04 o 
   6  -8  10        0.16        1.05      3.43 o 
  -7  -7  10        5.59        0.00      3.33 o 
  -6  -7  10       17.79       14.26      3.69 o 
  -5  -7  10       80.06       83.96      8.52 o 
  -4  -7  10       60.77       63.77      7.36 o 
  -3  -7  10       33.99       30.15      4.90 o 
  -2  -7  10        0.53        2.53      1.56 o 
  -1  -7  10        0.98        0.39      1.47 o 
   0  -7  10      118.29      109.16      5.84 o 
   1  -7  10        0.77        0.00      1.79 o 
   2  -7  10        0.46        2.22      1.64 o 
   3  -7  10        0.18        3.67      1.85 o 
   4  -7  10       34.51       34.38      4.59 o 
   5  -7  10        0.44        3.18      2.24 o 
   6  -7  10       12.44       10.42      2.98 o 
  -8  -6  10        0.19        0.46      3.06 o 
  -7  -6  10       12.28       11.15      3.74 o 
  -6  -6  10        7.85        4.60      2.80 o 
  -5  -6  10       23.78       20.41      4.22 o 
  -4  -6  10        9.37        8.22      2.78 o 
  -3  -6  10        8.66       10.23      1.94 o 
  -2  -6  10      315.67      272.63      8.09 o 
  -1  -6  10       35.08       31.98      3.28 o 
   0  -6  10        0.40        0.47      1.37 o 
   1  -6  10      145.41      136.60      6.97 o 
   2  -6  10      150.71      147.11      6.34 o 
   3  -6  10        0.63        1.97      1.60 o 
   4  -6  10       46.35       42.99      4.93 o 
   5  -6  10        1.91        2.13      3.16 o 
   6  -6  10       17.02       26.51      4.53 o 
   7  -6  10        1.47        5.72      2.53 o 
  -8  -5  10       16.65       21.53      4.32 o 
  -7  -5  10        2.24        3.52      4.90 o 
  -6  -5  10        1.24        5.87      2.68 o 
  -5  -5  10      105.69       96.83      8.30 o 
  -4  -5  10       59.65       63.45      4.75 o 
  -3  -5  10      239.53      209.93      6.80 o 
  -2  -5  10      126.78      110.24      5.32 o 
  -1  -5  10        1.01        2.64      1.41 o 
   0  -5  10       17.81       18.88      2.61 o 
   1  -5  10       76.26       72.07      4.81 o 
   2  -5  10      112.25      108.94      6.62 o 
   3  -5  10        4.52        3.77      1.71 o 
   4  -5  10       11.56       12.96      3.11 o 
   5  -5  10        8.76        9.66      3.80 o 
   6  -5  10        0.29        0.00      2.07 o 
   7  -5  10        9.66        9.84      4.87 o 
  -9  -4  10       14.56       18.03      5.95 o 
  -8  -4  10       24.98       21.11      4.19 o 
  -7  -4  10       15.16       23.77      4.14 o 
  -6  -4  10        8.36        3.72     11.79 o 
  -5  -4  10        1.38        1.34      1.71 o 
  -4  -4  10      111.72       96.31      5.68 o 
  -3  -4  10       96.46      105.38      4.80 o 
  -2  -4  10       14.61       18.25      2.43 o 
  -1  -4  10       60.78       61.71      4.33 o 
   0  -4  10        3.49        1.78      1.33 o 
   1  -4  10        6.04        3.08      1.49 o 
   2  -4  10        2.57        1.09      1.47 o 
   3  -4  10       58.92       57.91      4.46 o 
   4  -4  10       44.46       42.07      4.56 o 
   5  -4  10        0.44        4.12      1.90 o 
   6  -4  10        4.85        4.28      4.81 o 
   7  -4  10        0.47        3.71      2.40 o 
  -9  -3  10       47.51       61.97     10.41 o 
  -8  -3  10        0.06        0.00      3.40 o 
  -7  -3  10       17.63       15.00      3.44 o 
  -6  -3  10       29.95       23.97      2.80 o 
  -5  -3  10       39.08       53.33      4.05 o 
  -4  -3  10        4.42        4.37      1.77 o 
  -3  -3  10        6.97        8.32      1.81 o 
  -2  -3  10       24.88       34.85      3.37 o 
  -1  -3  10       92.00       90.74      4.81 o 
   0  -3  10       66.60       68.19      4.44 o 
   1  -3  10        9.14       11.32      2.11 o 
   2  -3  10        0.97        0.59      1.31 o 
   3  -3  10       13.24       13.86      2.50 o 
   4  -3  10       30.39       24.26      3.62 o 
   5  -3  10       10.11        9.61      2.87 o 
   6  -3  10        6.87        3.55      2.14 o 
  -7  -2  10        8.90        9.30      2.30 o 
  -6  -2  10        6.07        3.82      1.86 o 
  -5  -2  10       15.30       12.76      4.53 o 
  -4  -2  10      124.97      123.70      7.15 o 
  -3  -2  10      163.45      137.12      5.45 o 
  -2  -2  10      611.13      563.29     12.38 o 
  -1  -2  10      360.54      361.69      9.96 o 
   0  -2  10       38.47       43.87      3.75 o 
   1  -2  10       32.89       37.18      3.48 o 
   2  -2  10        1.79        1.50      1.41 o 
   3  -2  10       63.49       70.37      4.85 o 
   4  -2  10        2.17        4.32      2.03 o 
   5  -2  10        5.29        2.36      2.14 o 
   6  -2  10        0.35        0.00      1.92 o 
  -7  -1  10       16.45       13.56      2.61 o 
  -6  -1  10        5.74       11.15      2.38 o 
  -5  -1  10      154.01      130.88      6.35 o 
  -4  -1  10        0.06        0.94      1.58 o 
  -3  -1  10      608.74      534.13     14.42 o 
  -2  -1  10      334.46      287.21     11.17 o 
  -1  -1  10      634.18      582.25     15.19 o 
   0  -1  10       73.44       74.98      9.20 o 
   1  -1  10       37.03       37.93      4.26 o 
   2  -1  10        2.83        8.43      2.23 o 
   3  -1  10       14.07       11.10      2.45 o 
   4  -1  10        7.43       10.91      2.59 o 
   5  -1  10        4.32        5.56      3.09 o 
   6  -1  10        4.77       11.77      3.76 o 
  -9   0  10        0.46        2.50      4.13 o 
  -8   0  10       22.00       20.32      5.85 o 
  -7   0  10        5.17        5.30      2.78 o 
  -6   0  10        0.70        2.66      2.65 o 
  -5   0  10      153.29      148.85      6.91 o 
  -4   0  10      291.80      259.93      9.50 o 
  -3   0  10       60.68       57.58      5.20 o 
  -2   0  10        0.35        0.26      1.39 o 
  -1   0  10      165.83      156.82      7.10 o 
   0   0  10       22.24       38.61      6.75 o 
   1   0  10       39.04       49.22      4.82 o 
   2   0  10        2.92        3.42      3.02 o 
   3   0  10       13.71       20.70      3.32 o 
   4   0  10        9.87       10.52      2.56 o 
   5   0  10        1.53        1.85      6.30 o 
  -9   1  10        0.02        9.15      4.08 o 
  -8   1  10        1.83        7.54      3.68 o 
  -7   1  10       50.99       54.91      6.73 o 
  -6   1  10        4.61        6.87      3.71 o 
  -5   1  10        0.18        0.00      1.44 o 
  -4   1  10        0.02        0.00      1.40 o 
  -3   1  10       12.71       13.68      2.61 o 
  -2   1  10       13.21       17.99      3.03 o 
  -1   1  10        5.89        9.01      2.30 o 
   0   1  10       14.49       22.34      3.39 o 
   1   1  10       58.79       50.94      5.10 o 
   2   1  10        1.29        0.64      1.77 o 
   3   1  10        8.00        7.93      3.59 o 
   4   1  10        0.17        0.00      1.98 o 
  -9   2  10        0.25        2.95      3.96 o 
  -8   2  10        0.62        5.72      4.26 o 
  -7   2  10        6.00        8.99      3.37 o 
  -6   2  10        3.04        0.39      2.18 o 
  -5   2  10       19.99       15.41      2.87 o 
  -4   2  10      192.25      165.02     12.77 o 
  -3   2  10        4.02        5.74      1.99 o 
  -2   2  10        9.77       15.29      3.08 o 
  -1   2  10       36.01       42.47      4.55 o 
   0   2  10       61.59       55.78      6.87 o 
   1   2  10        6.60        6.68      2.30 o 
   2   2  10        1.96        0.00      1.83 o 
   3   2  10        5.96        5.23      2.87 o 
   4   2  10        1.46        1.54      4.34 o 
  -9   3  10        2.90        0.28      4.13 o 
  -8   3  10        0.87        0.00      3.61 o 
  -7   3  10        6.15       12.73      4.49 o 
  -6   3  10        0.59        1.41      2.68 o 
  -5   3  10        6.72        9.78      4.44 o 
  -4   3  10       19.37       23.36      3.45 o 
  -3   3  10        0.31        1.60      2.77 o 
  -2   3  10       12.11       11.43      2.66 o 
  -1   3  10       20.49       22.88      3.34 o 
   0   3  10       47.16       62.90      5.61 o 
   1   3  10        8.66        9.13      5.00 o 
   2   3  10        0.81        3.99      2.19 o 
   3   3  10        7.01       13.67      5.35 o 
  -9   4  10        4.52       16.57      6.56 o 
  -8   4  10        5.59        8.02      4.74 o 
  -7   4  10       12.20       15.28      5.72 o 
  -6   4  10        0.26        2.15      2.86 o 
  -5   4  10        1.60        0.09      3.01 o 
  -4   4  10        0.13        2.96      2.19 o 
  -3   4  10       30.91       40.83      5.59 o 
  -2   4  10       22.48       20.76      4.00 o 
  -1   4  10        2.81        0.00      3.39 o 
   0   4  10       50.03       46.22      8.72 o 
   1   4  10        0.68        0.83      2.12 o 
   2   4  10        2.27       14.04      6.40 o 
   3   4  10        1.08        3.98      4.46 o 
  -8   5  10       10.09       12.91      5.35 o 
  -7   5  10        2.79        3.38      4.64 o 
  -6   5  10        2.22        6.37      3.25 o 
  -5   5  10       13.92       19.35      4.46 o 
  -4   5  10        3.68        4.36      1.96 o 
  -3   5  10       17.58       12.73      2.94 o 
  -2   5  10        0.25        0.00      2.05 o 
  -1   5  10        6.54        7.90      4.49 o 
   0   5  10        5.60        5.47      2.20 o 
   1   5  10        1.35       10.79      5.12 o 
  -7   6  10        7.02        8.27      5.47 o 
  -6   6  10        8.76        6.36      3.81 o 
  -5   6  10        7.91       29.45      8.75 o 
  -4   6  10       11.02       12.29      2.48 o 
  -3   6  10        2.38        4.34      2.30 o 
  -2   6  10        6.17        9.03      2.63 o 
  -1   6  10        0.48        2.84      2.04 o 
   0   6  10        0.02        1.31      4.13 o 
  -5   7  10        2.07        0.71      4.89 o 
  -4   7  10        9.51        9.23      3.33 o 
  -3   7  10        3.93        6.47      3.10 o 
  -2 -11  11        7.52        7.66      4.32 o 
  -1 -11  11        5.06        9.37      4.17 o 
   0 -11  11        0.05        4.06      3.32 o 
   1 -11  11       72.57       71.82      8.50 o 
   2 -11  11        0.00        0.41      5.65 o 
   3 -11  11       14.40       16.02      8.10 o 
  -4 -10  11        0.20        1.82      4.05 o 
  -3 -10  11       11.86        9.10      4.12 o 
  -2 -10  11        1.91        0.00      3.15 o 
  -1 -10  11        1.47        0.70      3.16 o 
   0 -10  11        0.01        2.63      3.06 o 
   1 -10  11       29.27       29.98      3.56 o 
   2 -10  11        1.94        5.94      2.44 o 
   3 -10  11        3.26        4.53      3.15 o 
   4 -10  11        0.25        4.38      2.58 o 
  -5  -9  11        0.12        2.15      3.09 o 
  -4  -9  11        2.82        8.68      3.98 o 
  -3  -9  11       55.58       52.26      8.71 o 
  -2  -9  11        1.33        9.77      3.54 o 
  -1  -9  11        2.96        3.75      3.30 o 
   0  -9  11       15.02       13.83      2.93 o 
   1  -9  11        0.00        0.98      2.34 o 
   2  -9  11       11.73        8.16      3.43 o 
   3  -9  11        0.86        0.00      2.22 o 
   4  -9  11        0.21        1.02      2.42 o 
   5  -9  11        2.84        4.46      2.70 o 
  -6  -8  11        7.23        6.70      4.70 o 
  -5  -8  11        8.08        9.59      3.58 o 
  -4  -8  11        9.08       10.04      3.43 o 
  -3  -8  11       58.03       51.94     10.65 o 
  -2  -8  11       42.76       43.21      6.44 o 
  -1  -8  11       24.27       28.91      3.30 o 
   0  -8  11       35.03       33.68      3.57 o 
   1  -8  11       23.42       24.72      3.18 o 
   2  -8  11        1.34        3.53      1.89 o 
   3  -8  11        0.80        5.20      2.38 o 
   4  -8  11        0.00        1.39      2.33 o 
   5  -8  11        2.19        8.67      2.74 o 
  -7  -7  11        0.27        2.93      3.35 o 
  -6  -7  11        0.03        0.00      2.70 o 
  -5  -7  11        9.58        2.04      2.80 o 
  -4  -7  11       25.57       26.90      4.89 o 
  -3  -7  11        7.91        2.95      3.44 o 
  -2  -7  11       26.60       27.04      4.94 o 
  -1  -7  11       33.98       30.95      3.87 o 
   0  -7  11       32.96       25.30      3.21 o 
   1  -7  11       43.15       41.03      3.98 o 
   2  -7  11       51.08       58.49      4.78 o 
   3  -7  11        1.17        1.56      1.76 o 
   4  -7  11       12.48       12.81      3.29 o 
   5  -7  11        5.65        7.34      3.92 o 
   6  -7  11        8.10       11.58      4.85 o 
  -7  -6  11        0.08        0.00      2.74 o 
  -6  -6  11        0.17        0.23      2.53 o 
  -5  -6  11        0.01        3.92      3.25 o 
  -4  -6  11       26.78       24.69      4.35 o 
  -3  -6  11        0.19        0.00      1.64 o 
  -2  -6  11       61.85       61.04      4.64 o 
  -1  -6  11       39.90       40.02      6.00 o 
   0  -6  11      151.81      132.64      5.84 o 
   1  -6  11       38.71       41.73      3.94 o 
   2  -6  11       14.31       15.10      2.53 o 
   3  -6  11        2.15        2.29      1.67 o 
   4  -6  11       45.36       58.24      6.79 o 
   5  -6  11        1.65        0.00      2.05 o 
   6  -6  11        9.28       18.45      6.33 o 
  -8  -5  11        0.03        0.00      2.74 o 
  -7  -5  11       13.17       14.56      4.35 o 
  -6  -5  11        1.45        2.29      2.56 o 
  -5  -5  11        7.20       12.29      3.42 o 
  -4  -5  11       10.48        6.55      1.85 o 
  -3  -5  11       63.21       60.26      5.25 o 
  -2  -5  11      102.74      109.20      6.81 o 
  -1  -5  11      272.83      254.76      9.36 o 
   0  -5  11      129.91      120.83      5.81 o 
   1  -5  11       17.25       19.65      2.77 o 
   2  -5  11       12.56       13.65      2.87 o 
   3  -5  11        1.79        2.27      1.72 o 
   4  -5  11       13.30       12.83      2.96 o 
   5  -5  11       10.00       10.63      4.48 o 
   6  -5  11        0.16        3.42      2.34 o 
  -8  -4  11        0.25        1.91      2.69 o 
  -7  -4  11       44.48       44.40      5.87 o 
  -6  -4  11        8.50       10.54      4.84 o 
  -5  -4  11        2.82        0.22      1.51 o 
  -4  -4  11        4.55        6.46      1.83 o 
  -3  -4  11       35.94       44.64      3.88 o 
  -2  -4  11        2.33        3.58      1.55 o 
  -1  -4  11      152.13      153.89      6.06 o 
   0  -4  11        8.92       12.62      2.25 o 
   1  -4  11        5.02        2.02      2.21 o 
   2  -4  11       58.89       50.27      6.97 o 
   3  -4  11        0.15        0.88      1.69 o 
   4  -4  11        7.13        2.41      1.96 o 
   5  -4  11        2.98        0.44      2.13 o 
   6  -4  11        5.23        6.29      2.71 o 
  -7  -3  11        3.59        4.66      4.19 o 
  -6  -3  11      108.14      113.57      6.63 o 
  -5  -3  11       17.25       15.98      2.85 o 
  -4  -3  11        4.14        4.40      1.81 o 
  -3  -3  11      139.98      137.88      5.73 o 
  -2  -3  11       52.06       57.70      4.40 o 
  -1  -3  11        0.43        0.23      1.35 o 
   0  -3  11       79.36       76.58      6.22 o 
   1  -3  11       48.55       58.58      4.68 o 
   2  -3  11        0.96        3.86      1.69 o 
   3  -3  11        6.13        6.95      2.21 o 
   4  -3  11        5.26        9.24      2.66 o 
   5  -3  11        0.21        0.84      2.24 o 
  -7  -2  11        2.22        0.53      2.86 o 
  -6  -2  11       80.30       71.12      5.75 o 
  -5  -2  11       31.35       29.09      3.84 o 
  -4  -2  11        7.30        9.60      2.50 o 
  -3  -2  11        0.04        1.62      1.63 o 
  -2  -2  11      188.56      180.90      7.89 o 
  -1  -2  11        8.62       14.33      3.60 o 
   0  -2  11      560.14      507.49     14.57 o 
   1  -2  11       12.55       17.41      5.12 o 
   2  -2  11        6.91       11.04      3.63 o 
   3  -2  11        2.36        3.60      2.79 o 
   4  -2  11        4.90        3.01      2.81 o 
   5  -2  11        0.00        2.76      3.16 o 
  -8  -1  11        0.37        0.00      3.39 o 
  -7  -1  11       13.84        8.11      5.17 o 
  -6  -1  11        7.23        5.98      2.20 o 
  -5  -1  11       70.64       78.67      6.22 o 
  -4  -1  11       29.73       42.78      4.78 o 
  -3  -1  11      220.37      235.65      9.26 o 
  -2  -1  11       28.18       41.98      4.60 o 
  -1  -1  11      121.59      118.80      7.52 o 
   0  -1  11      237.95      228.26      9.09 o 
   1  -1  11       50.23       53.25      5.44 o 
   2  -1  11        0.01        0.00      1.71 o 
   3  -1  11        8.70        9.69      2.68 o 
   4  -1  11        0.29        2.47      2.47 o 
   5  -1  11        0.17        0.91      2.54 o 
  -9   0  11        0.58        4.56      4.56 o 
  -8   0  11       13.86        6.40      3.50 o 
  -7   0  11       23.45       11.49      5.06 o 
  -6   0  11        5.12        8.85      2.49 o 
  -5   0  11       77.76       82.85      8.98 o 
  -4   0  11        2.32        3.40      1.87 o 
  -3   0  11       46.49       45.33      4.86 o 
  -2   0  11      116.42       97.82      7.08 o 
  -1   0  11       18.82       24.29      3.68 o 
   0   0  11        5.53        9.73      2.59 o 
   1   0  11        8.13       14.34      2.97 o 
   2   0  11        3.09        3.23      2.50 o 
   3   0  11        0.75        0.00      1.84 o 
   4   0  11        0.72        2.42      2.89 o 
  -9   1  11        1.41        1.54      4.49 o 
  -8   1  11        4.17        8.72      5.67 o 
  -7   1  11        0.41        1.22      2.91 o 
  -6   1  11       25.58       31.02      4.06 o 
  -5   1  11       23.50       24.98      3.77 o 
  -4   1  11       21.68       25.03      4.16 o 
  -3   1  11        8.54        9.23      2.32 o 
  -2   1  11        1.52        0.00      2.03 o 
  -1   1  11       54.43       54.24      5.28 o 
   0   1  11        2.51        0.00      3.99 o 
   1   1  11       10.20       12.49      2.72 o 
   2   1  11       12.50       14.49      2.94 o 
   3   1  11        1.24        0.89      2.09 o 
   4   1  11        0.93        4.31      2.76 o 
  -8   2  11        2.06        0.15      4.21 o 
  -7   2  11        0.34        0.77      2.79 o 
  -6   2  11        0.86        0.00      1.77 o 
  -5   2  11        1.17        0.00      1.78 o 
  -4   2  11        0.51        1.19      1.84 o 
  -3   2  11        0.52        1.10      1.85 o 
  -2   2  11      104.75      106.87      7.47 o 
  -1   2  11        7.70        6.74      2.33 o 
   0   2  11        0.11        2.84      1.91 o 
   1   2  11        0.89        2.85      3.20 o 
   2   2  11       53.67       63.82      7.05 o 
   3   2  11        0.98        2.79      2.27 o 
  -8   3  11        4.68        7.06      5.17 o 
  -7   3  11        7.20        5.71      8.07 o 
  -6   3  11        0.35        2.55      2.85 o 
  -5   3  11        8.50        5.72      2.38 o 
  -4   3  11        1.13        1.90      1.82 o 
  -3   3  11        5.72        7.37      2.32 o 
  -2   3  11        0.16        0.00      1.58 o 
  -1   3  11        9.00       12.44      2.69 o 
   0   3  11       20.35       24.73      4.01 o 
   1   3  11        0.62        4.46      4.68 o 
   2   3  11       41.02       16.23     15.44 o 
  -7   4  11       10.07        9.30      5.12 o 
  -6   4  11        1.00        0.00      3.96 o 
  -5   4  11        9.48       11.34      2.89 o 
  -4   4  11        4.49        4.71      2.30 o 
  -3   4  11        0.04        0.96      1.85 o 
  -2   4  11        0.21        0.19      2.55 o 
  -1   4  11       13.24       15.36      3.19 o 
   0   4  11        9.44       16.00      3.35 o 
   1   4  11        0.63        3.15      3.11 o 
  -6   5  11        5.86        0.00      5.95 o 
  -5   5  11        6.46        8.14      2.68 o 
  -4   5  11        1.23        6.96      2.53 o 
  -3   5  11        0.24        2.07      2.72 o 
  -2   5  11        7.69       16.92      3.44 o 
  -1   5  11        8.97       10.68      2.97 o 
   0   5  11        0.08        3.81      4.84 o 
   0 -11  12        1.58        3.17      3.50 o 
  -3 -10  12        0.19        0.00      3.01 o 
  -2 -10  12        0.00        0.00      3.15 o 
  -1 -10  12        7.20       12.07      4.19 o 
   0 -10  12        6.00        4.64      6.85 o 
   1 -10  12        1.00        1.29      2.09 o 
   2 -10  12        1.24        3.48      2.29 o 
   3 -10  12        1.46        3.55      2.80 o 
  -4  -9  12        5.79        6.22      3.74 o 
  -3  -9  12        3.02        5.29      4.11 o 
  -2  -9  12        0.04        0.96      3.17 o 
  -1  -9  12       31.55       32.79      5.73 o 
   0  -9  12       23.77       26.99      3.52 o 
   1  -9  12        2.33        4.19      2.19 o 
   2  -9  12        1.64        5.68      2.33 o 
   3  -9  12        0.01        2.94      2.50 o 
   4  -9  12        1.04        3.36      2.37 o 
  -5  -8  12        5.05       11.58      3.53 o 
  -4  -8  12        0.20        0.00      4.17 o 
  -3  -8  12        7.21       11.50      4.00 o 
  -2  -8  12        0.26        9.42      3.31 o 
  -1  -8  12       12.77       15.39      2.63 o 
   0  -8  12        7.78       12.93      2.58 o 
   1  -8  12        4.23        2.60      3.21 o 
   2  -8  12        0.78        2.44      2.55 o 
   3  -8  12        2.60        0.00      2.26 o 
   4  -8  12        6.66       17.08      4.43 o 
  -6  -7  12        1.99        9.11      3.54 o 
  -5  -7  12        2.85        0.00      2.49 o 
  -4  -7  12        1.53        0.41      3.19 o 
  -3  -7  12       14.44       13.28      3.86 o 
  -2  -7  12       38.23       35.40      3.71 o 
  -1  -7  12       19.36       17.65      3.64 o 
   0  -7  12       56.85       67.32      5.23 o 
   1  -7  12       38.29       39.74      4.32 o 
   2  -7  12        1.05        3.05      2.05 o 
   3  -7  12       53.15       59.82      7.76 o 
   4  -7  12        6.09        9.12      4.14 o 
  -7  -6  12        0.45        2.60      3.45 o 
  -6  -6  12        0.00        3.72      3.05 o 
  -5  -6  12        3.76        4.38      2.72 o 
  -4  -6  12       16.19       16.97      3.81 o 
  -3  -6  12        9.79       12.72      2.54 o 
  -2  -6  12        8.80       12.44      2.45 o 
  -1  -6  12       29.01       28.87      3.37 o 
   0  -6  12      184.93      177.00      7.10 o 
   1  -6  12        4.16        2.74      1.84 o 
   2  -6  12       51.74       54.19      4.81 o 
   3  -6  12      108.77      121.63      8.50 o 
   4  -6  12        0.02        1.78      2.38 o 
   5  -6  12        0.08        2.48      2.62 o 
  -7  -5  12        1.87        0.00      2.79 o 
  -6  -5  12        2.86        2.46      3.04 o 
  -5  -5  12        2.20        7.83      5.76 o 
  -4  -5  12        0.03        1.53      1.47 o 
  -3  -5  12        1.14        2.78      1.80 o 
  -2  -5  12       53.61       61.20      4.94 o 
  -1  -5  12        0.76        0.00      1.53 o 
   0  -5  12       52.94       47.96      4.96 o 
   1  -5  12       51.65       54.59      5.66 o 
   2  -5  12       27.22       35.58      3.77 o 
   3  -5  12       26.89       27.27      5.26 o 
   4  -5  12        0.50        0.00      2.23 o 
   5  -5  12        8.91       11.41      3.21 o 
  -8  -4  12        7.74       14.45      5.32 o 
  -7  -4  12       19.12       18.03      5.35 o 
  -6  -4  12        0.36        0.53      3.96 o 
  -5  -4  12        9.18        7.90      2.41 o 
  -4  -4  12       37.36       45.23      4.94 o 
  -3  -4  12        9.04        9.62      2.96 o 
  -2  -4  12      149.28      132.04      5.96 o 
  -1  -4  12       59.81       60.65      4.84 o 
   0  -4  12       13.35       17.19      2.76 o 
   1  -4  12       14.47       15.03      2.85 o 
   2  -4  12        0.98        0.00      2.87 o 
   3  -4  12        2.34        5.56      2.12 o 
   4  -4  12        3.13        4.40      2.44 o 
   5  -4  12        0.63        4.33      2.72 o 
  -8  -3  12        1.22        4.74      4.31 o 
  -7  -3  12       33.09       44.22      9.20 o 
  -6  -3  12        0.74        3.84      2.11 o 
  -5  -3  12       22.92       23.42      3.50 o 
  -4  -3  12       60.64       84.56      6.51 o 
  -3  -3  12       22.41       30.82      3.97 o 
  -2  -3  12       52.77       52.10      5.33 o 
  -1  -3  12       88.46       88.19      6.85 o 
   0  -3  12        0.04        3.33      1.97 o 
   1  -3  12       12.29       18.24      3.42 o 
   2  -3  12       12.35        7.47      2.41 o 
   3  -3  12        0.13        0.39      2.15 o 
   4  -3  12        1.95        5.56      4.69 o 
  -7  -2  12       11.82       12.47      2.95 o 
  -6  -2  12        0.29        1.37      1.93 o 
  -5  -2  12       15.64       20.25      3.26 o 
  -4  -2  12        6.24        8.35      2.63 o 
  -3  -2  12        4.27        4.24      2.13 o 
  -2  -2  12        3.87        2.22      2.00 o 
  -1  -2  12       21.30       30.86      4.11 o 
   0  -2  12       70.46       74.58      6.46 o 
   1  -2  12        0.12        1.40      1.96 o 
   2  -2  12       41.48       47.80      5.32 o 
   3  -2  12        0.13        0.00      2.05 o 
   4  -2  12        2.67        0.00      2.77 o 
  -8  -1  12        4.19        5.62      4.22 o 
  -7  -1  12        1.32        1.40      2.09 o 
  -6  -1  12        0.09        0.00      1.74 o 
  -5  -1  12       11.65        8.69      3.81 o 
  -4  -1  12        1.18        0.40      2.19 o 
  -3  -1  12       26.61       32.82      4.36 o 
  -2  -1  12        1.24        6.65      2.30 o 
  -1  -1  12      117.48      115.72      7.88 o 
   0  -1  12       50.25       61.77      6.04 o 
   1  -1  12      106.07      126.87      8.47 o 
   2  -1  12       19.89       19.70      3.56 o 
   3  -1  12       14.52       22.06      3.79 o 
   4  -1  12        1.00        5.38      3.46 o 
  -8   0  12        0.37        1.77      2.71 o 
  -7   0  12        5.44       11.54      4.76 o 
  -6   0  12        7.11       12.32      3.36 o 
  -5   0  12       14.82       14.48      3.21 o 
  -4   0  12        0.89        0.43      1.89 o 
  -3   0  12        0.00        1.82      1.96 o 
  -2   0  12       32.29       21.73      3.48 o 
  -1   0  12       39.09       35.54      5.75 o 
   0   0  12        7.04       11.21      2.75 o 
   1   0  12       60.51       65.86      6.31 o 
   2   0  12       10.44       16.37      3.99 o 
   3   0  12        9.27       14.80      3.38 o 
  -8   1  12        0.11        2.70      2.73 o 
  -7   1  12        0.73        3.80      2.46 o 
  -6   1  12        6.75        7.84      2.77 o 
  -5   1  12        0.76        1.05      3.37 o 
  -4   1  12       10.07       12.47      3.01 o 
  -3   1  12        0.44        0.00      1.65 o 
  -2   1  12       20.42       24.64      5.20 o 
  -1   1  12        4.38        6.30      2.33 o 
   0   1  12        0.35        3.29      2.91 o 
   1   1  12        5.91        3.20      5.02 o 
   2   1  12        1.67        2.68      2.38 o 
  -7   2  12        7.49        8.02      2.74 o 
  -6   2  12        4.58        5.34      2.36 o 
  -5   2  12        0.12        7.11      2.65 o 
  -4   2  12        1.02        0.00      1.95 o 
  -3   2  12        0.02        0.39      1.74 o 
  -2   2  12        7.62       10.70      2.88 o 
  -1   2  12        3.07        4.46      2.28 o 
   0   2  12       38.26       39.58      4.91 o 
   1   2  12        7.24        4.51      2.71 o 
   2   2  12        0.32        5.07      2.73 o 
  -7   3  12        4.55        6.59      4.16 o 
  -6   3  12        0.61        2.75      2.04 o 
  -5   3  12       10.92        7.85      3.82 o 
  -4   3  12        0.51        0.00      1.68 o 
  -3   3  12        5.06        8.63      2.71 o 
  -2   3  12        2.52        1.22      3.66 o 
  -1   3  12        1.10        2.65      2.26 o 
   0   3  12        0.21        1.09      2.26 o 
  -6   4  12        0.16        4.98      2.41 o 
  -5   4  12        8.11        6.48      3.95 o 
  -4   4  12        1.03        0.00      1.90 o 
  -3   4  12       10.50        8.26      4.94 o 
  -2   4  12        0.65        2.61      3.52 o 
  -1   4  12        7.15       14.78      3.27 o 
  -3  -9  13       12.74       11.58      3.85 o 
  -2  -9  13        2.39        8.83      3.98 o 
  -1  -9  13        6.93        3.56      3.62 o 
   0  -9  13        3.42        2.36      2.23 o 
   1  -9  13        0.35        4.94      2.38 o 
   2  -9  13       24.07       21.50      3.33 o 
  -4  -8  13        2.48        0.00      3.69 o 
  -3  -8  13       16.51       19.59      4.34 o 
  -2  -8  13       32.38       33.75      5.83 o 
  -1  -8  13       32.31       36.79      3.94 o 
   0  -8  13        5.95        1.77      2.80 o 
   1  -8  13        0.02        0.14      2.19 o 
   2  -8  13       46.44       52.83      5.83 o 
   3  -8  13        0.58        6.23      3.06 o 
  -5  -7  13        1.83        0.00      3.79 o 
  -4  -7  13        8.14        8.48      3.49 o 
  -3  -7  13       44.71       45.41      6.42 o 
  -2  -7  13       33.21       29.90      4.25 o 
  -1  -7  13        8.90       13.13      2.93 o 
   0  -7  13       22.72       23.19      3.22 o 
   1  -7  13        9.02       12.24      2.71 o 
   2  -7  13        8.75        8.91      3.05 o 
   3  -7  13        7.42        8.77      2.97 o 
  -6  -6  13        1.51        0.96      2.67 o 
  -5  -6  13        0.10        1.81      4.26 o 
  -4  -6  13       15.97        2.45      3.48 o 
  -3  -6  13       58.26       53.51      5.46 o 
  -2  -6  13       36.28       42.30      5.14 o 
  -1  -6  13        0.02        0.43      1.80 o 
   0  -6  13       17.78       20.64      4.11 o 
   1  -6  13        0.30        0.00      1.75 o 
   2  -6  13       37.42       35.15      4.00 o 
   3  -6  13        5.15       13.21      3.53 o 
  -6  -5  13        1.40        4.94      4.26 o 
  -5  -5  13        1.89        3.10      4.59 o 
  -4  -5  13        2.28        2.10      2.24 o 
  -3  -5  13       43.46       36.51      4.51 o 
  -2  -5  13       21.24       23.74      3.77 o 
  -1  -5  13       60.03       75.99      5.68 o 
   0  -5  13        3.58        3.76      2.05 o 
   1  -5  13       33.61       38.08      4.10 o 
   2  -5  13       28.06       32.09      3.81 o 
   3  -5  13        8.76        0.90      5.10 o 
  -6  -4  13       20.70       30.10      8.14 o 
  -5  -4  13       33.12       33.58      4.32 o 
  -4  -4  13       24.49       22.69      3.78 o 
  -3  -4  13        3.88        4.48      2.27 o 
  -2  -4  13       46.65       55.65      5.78 o 
  -1  -4  13        7.67        6.77      3.62 o 
   0  -4  13       32.50       28.27      5.20 o 
   1  -4  13        8.67        6.29      4.88 o 
   2  -4  13        4.61        5.49      3.02 o 
   3  -4  13        4.85        8.82      4.79 o 
  -7  -3  13       11.55        4.34      5.24 o 
  -6  -3  13       12.36       11.86      3.67 o 
  -5  -3  13       47.70       52.29      5.65 o 
  -4  -3  13       22.37       27.93      4.05 o 
  -3  -3  13       16.04       27.60      4.03 o 
  -2  -3  13       14.12       23.37      7.94 o 
  -1  -3  13       15.73       20.41      4.16 o 
   0  -3  13        2.10        6.62      2.51 o 
   1  -3  13        8.83       12.46      2.89 o 
   2  -3  13        6.64        6.79      3.78 o 
   3  -3  13        5.67        6.71      2.97 o 
  -7  -2  13        7.01        8.21      2.93 o 
  -6  -2  13        8.30        5.08      2.70 o 
  -5  -2  13        1.32        2.77      2.25 o 
  -4  -2  13       26.48       28.57      4.22 o 
  -3  -2  13        8.88        9.64      2.86 o 
  -2  -2  13        4.37        5.52      2.32 o 
  -1  -2  13        1.44        4.87      2.32 o 
   0  -2  13       20.79       34.51      4.79 o 
   1  -2  13        2.47        4.44      2.65 o 
   2  -2  13      113.84      140.51      9.39 o 
   3  -2  13        0.21        6.98      2.86 o 
  -7  -1  13        0.02        0.00      2.17 o 
  -6  -1  13        2.73        0.26      3.37 o 
  -5  -1  13        1.49        3.51      2.48 o 
  -4  -1  13        0.17        1.25      3.13 o 
  -3  -1  13       10.76       13.75      3.35 o 
  -2  -1  13        3.52        5.07      2.38 o 
  -1  -1  13        0.01        2.06      2.01 o 
   0  -1  13        0.64        3.07      2.43 o 
   1  -1  13       17.45       14.05      4.28 o 
   2  -1  13       65.27       93.78      7.79 o 
  -7   0  13        2.00        1.24      2.43 o 
  -6   0  13        0.70        4.73      2.53 o 
  -5   0  13        8.30       13.04      3.29 o 
  -4   0  13        6.08       11.50      3.28 o 
  -3   0  13       19.21       28.72      4.40 o 
  -2   0  13        0.04        2.05      3.09 o 
  -1   0  13        2.88        2.59      2.22 o 
   0   0  13       11.61       11.92      3.12 o 
   1   0  13        5.50        6.50      2.81 o 
  -6   1  13        0.04        0.00      2.27 o 
  -5   1  13        1.14        3.45      2.55 o 
  -4   1  13        2.70        1.10      3.19 o 
  -3   1  13        0.11        3.68      2.28 o 
  -2   1  13        6.43       10.73      2.64 o 
  -1   1  13        2.76        8.28      2.63 o 
   0   1  13        4.42        8.67      2.77 o 
   1   1  13        7.65        9.05      3.20 o 
  -6   2  13        0.22        1.07      2.65 o 
  -5   2  13        7.84       12.73      3.47 o 
  -4   2  13        0.88        0.47      2.24 o 
  -3   2  13        5.77        9.97      3.13 o 
  -2   2  13        1.34        0.00      2.15 o 
  -1   2  13        0.01        3.16      2.62 o 
  -2  -8  14        8.87        9.65      3.88 o 
  -1  -8  14       21.90       16.50      3.24 o 
   0  -8  14        3.96        9.54      3.02 o 
  -3  -7  14       36.24       32.78      8.24 o 
  -2  -7  14       73.39       81.90      8.22 o 
  -1  -7  14        2.48        2.50      2.26 o 
   0  -7  14        1.19        0.31      2.09 o 
   1  -7  14        0.11        2.17      2.27 o 
  -4  -6  14        0.19        4.16      5.07 o 
  -3  -6  14        6.99       12.49      3.37 o 
  -2  -6  14       23.15       20.81      3.93 o 
  -1  -6  14       15.22        8.94      3.03 o 
   0  -6  14        2.10        4.01      2.47 o 
   1  -6  14        0.05        4.42      3.06 o 
  -5  -5  14       11.47       24.18      7.59 o 
  -4  -5  14        1.49        4.09      2.79 o 
  -3  -5  14        5.58        6.79      2.83 o 
  -2  -5  14       16.15       15.70      5.36 o 
  -1  -5  14        2.68        2.27      2.49 o 
   0  -5  14        9.33       12.33      3.20 o 
   1  -5  14        0.94        0.16      2.35 o 
  -5  -4  14        0.64        0.00      3.17 o 
  -4  -4  14       22.97       26.58      4.10 o 
  -3  -4  14        2.70        8.59      3.15 o 
  -2  -4  14       32.76       38.07      4.84 o 
  -1  -4  14        0.88        0.00      2.24 o 
   0  -4  14        0.05        2.86      2.43 o 
   1  -4  14        7.60       16.06      3.76 o 
  -5  -3  14        4.71        3.09      2.65 o 
  -4  -3  14       11.33       17.98      3.75 o 
  -3  -3  14        1.08        0.29      2.45 o 
  -2  -3  14       22.13       35.26      6.02 o 
  -1  -3  14        8.87       12.98      3.25 o 
   0  -3  14       11.27       12.36      3.78 o 
   1  -3  14       19.82       23.50      4.24 o 
  -5  -2  14        7.30       10.21      3.11 o 
  -4  -2  14        0.31        0.00      2.13 o 
  -3  -2  14        7.94       12.48      3.15 o 
  -2  -2  14        7.49        9.44      2.88 o 
  -1  -2  14        5.22       10.20      5.22 o 
   0  -2  14        4.37        3.90      2.60 o 
   1  -2  14        0.91        0.00      2.90 o 
  -5  -1  14        0.11        0.00      2.50 o 
  -4  -1  14        2.82        4.61      2.86 o 
  -3  -1  14        0.84        0.00      2.34 o 
  -2  -1  14        0.14        4.13      2.52 o 
  -1  -1  14        0.85        0.36      2.38 o 
   0  -1  14        2.98        1.59      2.67 o 
  -5   0  14        0.01        2.94      2.45 o 
  -4   0  14        0.03        2.43      2.57 o 
  -3   0  14       12.89       22.53      4.17 o 
  -2   0  14        1.64        5.85      2.82 o 
  -1   0  14        3.83        2.45      4.71 o 
                                                 
